# Supplementary material for: A specimen-level phylogenetic analysis and taxonomic revision of Diplodocidae (Dinosauria, Sauropoda)
Source: PeerJ. 2015 Apr 7;3:e857. doi: 10.7717/peerj.857 (PMC4393826; doi:10.7717/peerj.857)
Supplement: Supplemental Information 2 [file peerj-03-857-s002.xls]

## Sheet: S1-bones scored
Table S1: Taxa and specimens included as OTUs in the phylogenetic analysis, with personal observations and bones included.
OTU	Personal observations	Bones scored	Additional references used
Amargasaurus cazaui		pf, f, po, la, sq, p, popr, so, bo, bs, at, ax, aCV, mCV, pCV, CR, aDV, mDV, pDV, DR, SV, aCd, mCd, sc, h, u, r, il, fe, tb, fi, as	Salgado and Bonaparte, 1991; Salgado and Calvo, 1992; Gallina and Apesteguía, 2005; Rauhut et al., 2005; Schwarz et al., 2007b; Schwarz-Wings, 2009; Whitlock, 2011a; Carballido et al., 2012b; Mannion et al., 2012; Schwarz-Wings and Böhm, 2014
Brachiosaurus altithorax		pm, pf, f, po, la, q, p, so, bo, bs, d, t, aCV, mCV, pCV, mDV, pDV, DR, SV, aCd, mCd, co, h, mc, phm, il, fe	Riggs, 1904; Carpenter and Tidwell, 1998; Bonnan and Wedel, 2004; Taylor, 2009; Carballido et al., 2012b; D'Emic, 2012
Brachytrachelopan mesai		aCV, mCV, pCV, CR, aDV, mDV, pDV, SV, il	Rauhut et al., 2005; Whitlock, 2011a; Carballido et al., 2012b; Mannion et al., 2012
Camarasaurus	BYU 9047, SMA 0002	pm, m, pf, f, po, j, qj, la, q, sq, p, popr, so, bo, bs, psr, pt, v, d, sa, t, pra, at, ax, aCV, mCV, pCV, CR, aDV, mDV, pDV, DR, SV, aCd, mCd, pCd, dCd, Ch, sc, co, SP, h, u, r, c, mc, phm, il, pu, is, fe, tb, fi, as, cal, mts, php	Osborn and Mook, 1921; Madsen et al., 1995; McIntosh et al., 1996a, b; Wilson and Sereno, 1998; Bonnan, 2001; Ikejiri, 2004; Whitlock, 2011a; Carballido et al., 2012b; Mannion et al., 2012
Cathartesaura anaerobica		pCV, aCd, mCd, sc, il, fe	Gallina and Apesteguía, 2005; Whitlock, 2011a; Carballido et al., 2012b; Mannion et al., 2012
Demandasaurus darwini		pm, d, t, ax, aCV, mCV, pCV, CR, pDV, aCd, mCd, Ch, is, fe	Pereda Suberbiola et al., 2003; Torcida Fernandez-Baldor et al., 2011; Whitlock, 2011a; Carballido et al., 2012b; Mannion et al., 2012
Dicraeosaurus hansemanni	MB.R.2336-37, 2372, 2379, 3739, 3774, 4886	pm, m, pf, f, po, la, sq, p, popr, so, bo, bs, psr, pt, v, d, t, pra, at, ax, aCV, mCV, pCV, CR, aDV, mDV, pDV, DR, SV, aCd, mCd, pCd, dCd, Ch, sc, co, h, u, r, il, pu, is, fe, tb, fi, as, mts	Janensch, 1929a, b, 1935, 1961; McIntosh, 1990a; Gallina and Apesteguía, 2005; Rauhut et al., 2005; Schwarz-Wings, 2009; Whitlock, 2011a; Carballido et al., 2012b; Mannion et al., 2012
Giraffatitan brancai	MB.R.2180-81, 2635, 2713, 2727, 3689, 3736, 3822, 3824	pm, m, pf, f, po, j, qj, la, q, sq, p, popr, so, bo, bs, psr, pt, v, d, sa, t, pra, at, ax, aCV, mCV, pCV, CR, aDV, mDV, pDV, DR, SV, aCd, mCd, pCd, dCd, Ch, sc, co, SP, h, u, r, c, mc, phm, il, pu, is, fe, tb, fi, as, cal, mts, php	Janensch 1929b, 1935, 1950, 1961; McIntosh, 1990a; Wilson and Sereno, 1998; Bonnan, 2003; Taylor, 2009; Carballido et al., 2012b; D'Emic, 2012; Wedel and Taylor, 2013a
Haplocanthosaurus priscus		aCV, mCV, pCV, CR, aDV, mDV, pDV, DR, SV, aCd, mCd, Ch, sc, co, il, pu, is, fe, as	Hatcher, 1903; McIntosh, 1990a; Upchurch, 1995; Gallina and Apesteguía, 2005; Whitlock, 2011a; Carballido et al., 2012b; Mannion et al., 2012
Isisaurus colberti		aCV, mCV, pCV, CR, aDV, mDV, pDV, DR, SV, aCd, mCd, pCd, Ch, sc, co, h, u, il, pu, is	Jain and Bandyopadhyay, 1997; Carballido et al., 2012b; D'Emic, 2012
Jobaria tiguidensis	NMB-1695-R	pm, m, pf, f, po, j, qj, la, q, sq, p, popr, so, bo, bs, pt, d, t, at, ax, aCV, mCV, pCV, CR, aDV, mDV, pDV, DR, SV, aCd, mCd, pCd, dCd, Ch, sc, co, SP, h, u, r, c, mc, il, pu, is, fe, tb, fi, as, cal, mts	Sereno et al., 1999; Rauhut et al., 2005; Remes et al., 2009; Whitlock, 2011a; Carballido et al., 2012b; Mannion et al., 2012; Wilson, 2012
Ligabuesaurus leanzai		m, t, mCV, pCV, aDV, mDV, pDV, sc, h, mc, fe, tb, fi, as, mts	Bonaparte et al., 2006; Carballido et al., 2012b; D'Emic, 2012
Limaysaurus tessonei		pf, f, po, qj, la, q, sq, p, popr, so, bo, bs, pt, t, aCV, mCV, pCV, CR, aDV, mDV, pDV, DR, aCd, mCd, pCd, dCd, Ch, sc, co, SP, h, u, r, mc, il, pu, is, fe, tb, fi, as, mts	Calvo and Salgado, 1995; Whitlock, 2011a; Carballido et al., 2012b; Mannion et al., 2012
Mamenchisaurus		pm, m, pf, f, po, j, qj, la, q, sq, p, popr, so, bo, bs, psr, pt, v, d, sa, t, at, ax, aCV, mCV, pCV, CR, aDV, mDV, pDV, DR, SV, aCd, mCd, pCd, dCd, Ch, sc, co, SP, h, u, r, mc, il, pu, is, fe, tb, fi, as, mts, php	Young, 1958; McIntosh, 1990a; Russell and Zheng, 1993; Ouyang and Ye, 2002; Rauhut et al., 2005; Remes et al., 2009; Carballido et al., 2012b
Nigersaurus taqueti		pm, m, pf, f, po, j, qj, q, sq, p, popr, so, bo, bs, psr, pt, d, sa, t, aCV, mCV, pCV, CR, aDV, mDV, pDV, aCd, mCd, dCd, sc, co, h, u, r, il, pu, is, fe, tb, fi, as, mts	Sereno et al., 1999, 2007; Rauhut et al., 2005; Sereno and Wilson, 2005; Wilson et al., 2011; Whitlock, 2011a; Carballido et al., 2012b; Mannion et al., 2012
Omeisaurus		pm, m, pf, f, po, j, qj, la, q, sq, p, popr, so, bo, bs, pt, v, d, sa, t, ax, aCV, mCV, pCV, CR, aDV, mDV, pDV, DR, SV, aCd, mCd, pCd, Ch, sc, co, SP, h, u, r, c, mc, phm, il, pu, is, fe, tb, fi, as, mts, php	He et al., 1988; McIntosh, 1990a; Rauhut et al., 2005; Remes et al., 2009; Whitlock, 2011a; Carballido et al., 2012b; Mannion et al., 2012
Shunosaurus lii		pm, m, pf, f, po, j, qj, la, q, sq, p, popr, so, bo, bs, psr, pt, v, d, sa, t, at, ax, aCV, mCV, pCV, CR, aDV, mDV, pDV, DR, SV, aCd, mCd, pCd, dCd, Ch, sc, co, SP, h, u, r, c, mc, il, pu, is, fe, tb, fi, as, mts, php	Zhang, 1988; McIntosh, 1990a; Zheng, 1996; Chatterjee and Zheng, 2002; Rauhut et al., 2005; Carballido et al. 2012b; Mannion et al. 2012
Spinophorosaurus nigerensis	NMB-1698-R; NMB-1699-R	pm, pf, f, po, j, la, sq, p, popr, so, bo, bs, d, t, ax, aCV, mCV, pCV, CR, aDV, mDV, pDV, DR, SV, aCd, mCd, pCd, dCd, Ch, sc, co, h, il, pu, is, fe, tb, as	Remes et al., 2009; Knoll et al., 2012
Turiasaurus riodevensis	CPT-1195 to 1261	pm, m, pf, f, po, j, qj, q, sq, p, popr, so, bo, bs, pt, sa, t, aCV, mCV, pCV, CR, aDV, pDV, DR, aCd, mCd, pCd, SP, h, u, r, c, mc, phm, fe, as, mts, php	Royo-Torres et al., 2006, 2009; Carballido et al., 2012b; Royo-Torres and Upchurch, 2012
Zapalasaurus bonapartei		aCV, mCV, pCV, CR, aCd, mCd, u, r, pu, is, fe, tb, fi, mts	Salgado et al., 2006, 2012; Whitlock, 2011a; Carballido et al., 2012b; Mannion et al., 2012
Amphicoelias altus AMNH 5764	complete	pDV, u, fe	Cope, 1877b; Osborn and Mook, 1921; Rauhut et al., 2005; Whitlock, 2011a; Mannion et al., 2012
'Amphicoelias' latus AMNH 5765	fe	aCd, fe	Cope, 1877b; Osborn and Mook, 1921
Apatosaurus ajax YPM 1860	complete	pf, f, qj, q, sq, p, popr, so, bo, bs, mCV, pCV, CR, aDV, mDV, pDV, DR, SV, aCd, mCd, Ch, sc, co, SP, u, pu, is, fe, fi	Marsh, 1877a, 1896; Osborn, 1898; McIntosh and Berman, 1975; Berman and McIntosh, 1978; McIntosh, 1995; Upchurch et al., 2004b; Harris, 2006a, b; Whitlock et al., 2010; Mannion, 2011
'Apatosaurus' grandis YPM 1901		bo, bs, aDV, mDV, DR, SV, aCd, mCd, pCd, dCd, Ch, sc, co, SP, h, u, r, il, is, fe, as, mts, php	Marsh 1877a, 1878; Ostrom and McIntosh, 1966; Madsen et al., 1995; Bonnan, 2001
Apatosaurus laticollis YPM 1861	complete	pCV, CR	Marsh, 1879, 1896; McIntosh and Berman, 1975; McIntosh 1990a, b, 1995; Upchurch et al. 2004b; Taylor and Wedel, 2013
Apatosaurus louisae CM 3018	complete	at, ax, aCV, mCV, pCV, CR, aDV, mDV, pDV, DR, SV, aCd, mCd, pCd, dCd, Ch, sc, co, h, u, r, c, mc, phm, il, pu, is, fe, tb, fi, as, mts, php	Holland, 1915a; Gilmore, 1936; McIntosh, 1990b, 2005; Wedel et al., 2000; Bonnan, 2001, 2003, 2007; Wilhite, 2003; Upchurch et al., 2004b; Harris 2006b, 2007; Mannion, 2011; Whitlock, 2011a, c; Carballido et al., 2012a; Mannion et al., 2012; Hedrick et al., 2014
Apatosaurus louisae CM 11162	complete	pm, m, pf, f, po, j, qj, la, q, sq, p, popr, so, bo, bs, pt, v, t	Holland, 1924; Berman and McIntosh, 1978; McIntosh, 1981; Harris, 2006b; Mannion, 2011; Whitlock, 2011a, c; Carballido et al., 2012b; Whitlock and Lamanna, 2012; Tschopp and Mateus, 2013b
'Apatosaurus' minimus AMNH 675	complete	SV, il, pu, is	Osborn, 1904; Mook, 1917; McIntosh, 1990b; Harris, 2006b; Whitlock, 2011a; Mannion et al., 2012
'Atlantosaurus' immanis YPM 1840	is	mCV, pCV, CR, aDV, pu, is, fe	Marsh, 1878, 1879, 1896; Osborn, 1898; McIntosh and Berman, 1975; Berman and McIntosh, 1978; McIntosh, 1981, 1990b, 1995, 2005; Upchurch et al., 2004b; Harris, 2006b
Australodocus bohetii type	MB.R.2454 & 2455	mCV	Remes, 2007; Whitlock, 2011a, c; Mannion et al., 2012, 2013
Barosaurus affinis YPM 419	complete	mts	Lull, 1919; Bonnan, 2001; McIntosh, 2005
Barosaurus lentus YPM 429	complete	mCV, pCV, CR, aDV, mDV, pDV, DR, SV, aCd, mCd, dCd, Ch, sc, SP, pu, fe	Marsh, 1890, 1896; Lull, 1919; Curtice, 1996; Wedel et al., 2000; McIntosh, 2005; Harris, 2006b, 2007; Remes, 2006; Lovelace et al., 2007
Brontosaurus amplus YPM 1981	DR, Ch, co, SP	aDV, pDV, DR, SV, aCd, Ch, sc, co, SP, h, il, pu, is, fe, tb, fi, as	Marsh, 1881; Ostrom and McIntosh, 1966; McIntosh and Berman, 1975; Berman and McIntosh, 1978; McIntosh, 1990b, 1995; Bonnan, 2001; Wilhite, 2003; Upchurch et al., 2004a, b
Brontosaurus excelsus YPM 1980	complete	aCV, mCV, pCV, CR, aDV, mDV, pDV, DR, SV, aCd, mCd, Ch, sc, co, SP, h, u, r, il, pu, is, fe, tb, fi, as	Marsh, 1879, 1880, 1881, 1896; Osborn, 1898; Riggs, 1901; Ostrom and McIntosh, 1966; Berman and McIntosh, 1978; McIntosh 1990a, 1995; Wilson and Sereno, 1998; Bonnan, 2001; Upchurch et al., 2004a, b; Mannion et al., 2012; Tschopp and Mateus, 2012; Taylor and Wedel, 2013; Wedel and Taylor, 2013a
Cetiosauriscus stewarti NHMUK R3078	complete	mDV, pDV, SV, aCd, mCd, pCd, Ch, sc, co, h, il, fe, as, mts, php	Woodward, 1905; Charig, 1980; Mannion et al., 2012; Nair and Salisbury, 2012
Dinheirosaurus lourinhanensis ML 414	complete	pCV, CR, aDV, mDV, pDV, DR, aCd	Bonaparte and Mateus, 1999; Mannion et al., 2012
Diplodocus carnegii CM 84	complete	ax, aCV, mCV, pCV, CR, aDV, mDV, pDV, DR, SV, aCd, mCd, Ch, sc, co, SP, il, pu, is, fe	Hatcher, 1901; McIntosh, 1981, 1990b, 2005; Curtice, 1996; McIntosh and Carpenter, 1998; Wilhite, 2003; Harris, 2006b, 2007; Taylor et al., 2011; Whitlock, 2011a, c; Carballido et al., 2012a, b; Mannion et al., 2012
Diplodocus carnegii CM 94	complete	aCV, mCV, pCV, CR, aDV, pDV, DR, SV, aCd, mCd, Ch, sc, co, SP, il, pu, is, fe, tb, fi, as, mts, php	Hatcher, 1901; Gilmore, 1936; McIntosh, 1981, 1990b, 2005; McIntosh et al., 1992; Curtice, 1996; McIntosh and Carpenter, 1998; Wilhite, 2003; Bedell and Trexler, 2005; Harris, 2006b, 2007; Bonnan, 2007; Schwarz et al., 2007a; Whitlock, 2011a; Carballido et al., 2012a, b; Hedrick et al., 2014
Diplodocus lacustris YPM 1922	complete	t	Marsh, 1884; McIntosh and Berman, 1975; Whitlock et al., 2010
Diplodocus longus YPM 1920	complete	aCd, mCd, Ch	Marsh, 1878; Curtice, 1996; McIntosh and Carpenter, 1998
Dyslocosaurus polyonychius AC 663	complete	u, r, fe, tb, as, mts, php	McIntosh et al., 1992; Harris, 2007
Dystrophaeus viaemalae USNM 2364	complete	pDV, sc, u, r, mc	Cope, 1877a; Huene, 1904; McIntosh, 1997
Dystylosaurus edwini BYU 4503	complete	aDV, mDV	Jensen, 1985; Curtice and Stadtman, 2001; Lovelace et al., 2007
Elosaurus parvus CM 566	mounted	aCV, mCV, pCV, CR, pDV, DR, sc, h, u, il, fe, fi	Peterson and Gilmore, 1902; Carpenter and McIntosh, 1994; Bonnan, 2001, 2003, 2007; Wilhite, 2003; Upchurch et al., 2004b; Schwarz et al., 2007c; Whitlock, 2011a
Eobrontosaurus yahnahpin Tate-001		ax, aCV, pCV, CR, aDV, pDV, DR, aCd, mCd, sc, co, SP, h, u, r, c, mc, phm, tb, fi, as, mts, php	Filla and Redman, 1994; Bakker, 1998; Bonnan, 2001, 2003, 2007; Harris, 2006b, 2007
Galeamopus hayi HMNS 175	mounted	pf, f, po, p, popr, so, bo, bs, psr, aCV, mCV, pCV, CR, aDV, mDV, pDV, SV, aCd, mCd, pCd, sc, co, SP, h, u, r, c, mc, phm, il, pu, is, tb, fi, as, mts	Hatcher, 1903; Holland, 1906, 1924; Berman and McIntosh, 1978; McIntosh, 1981, 2005; Curtice, 1996; Bonnan, 2001, 2005, 2007; Harris, 2006a, 2007
Kaatedocus siberi SMA 0004	complete	pm, m, pf, f, po, j, qj, la, q, sq, p, popr, so, bo, bs, d, sa, t, pra, at, aCV, mCV, pCV, CR	Ayer, 2000; Klein et al., 2012; Tschopp et al. 2013
Leinkupal laticauda MMCH-Pv 63-1		amCd	Gallina et al., 2014
Losillasaurus giganteus type	MCNV Lo-1 to 26	popr, bo, bs, ax, aCV, mCV, pCV, CR, aDV, mDV, pDV, DR, aCd, mCd, sc, SP, h, u, r, mc, il, is	Casanovas et al., 2001; Harris, 2006c; Remes et al., 2009; Carballido et al., 2012b
Lourinhasaurus alenquerensis lectotype	MIGM 4956-7, 4970, 4975, 4979-80, 4983-84, 5780-81	pCV, aDV, pDV, DR, SV, aCd, mCd, Ch, sc, co, SP, h, u, il, pu, is, fe, tb, fi, as	Lapparent and Zbyzewski, 1957; Mateus, 2005; Mocho et al. 2014
Seismosaurus hallorum NMMNH 3690		aDV, mDV, pDV, DR, SV, aCd, mCd, dCd, Ch, il, pu, is, fe	Gillette, 1991; Curtice, 1996; Harris, 2006b; Herne and Lucas, 2006; Lucas et al., 2006; Lovelace et al., 2007
Supersaurus vivianae BYU	BYU 4503, 4839, 9024, 9045, 9085, 10612, 12424, 12555, 12639, 12819, 12861, 12946, 13016, 13981, 16679	mCV, CR, aDV, mDV, pDV, SV, aCd, mCd, sc, co, il, pu, is	Jensen, 1985, 1987; Paul 1988; Curtice, 1996; Curtice et al., 1996; Curtice and Stadtman, 2001; McIntosh, 2005; Harris, 2006b, 2007; Lovelace et al., 2007
Supersaurus vivianae holotype		sc, co	Jensen, 1985, 1987; Curtice, 1996; Curtice and Stadtman, 2001; Harris, 2007; Lovelace et al., 2007
Suuwassea emilieae ANS 21122	complete	pm, m, f, po, q, sq, p, popr, so, bo, bs, psr, d, t, at, ax, aCV, mCV, pCV, CR, aDV, DR, aCd, mCd, dCd, Ch, sc, co, SP, h, tb, fi, cal, mts, php	Harris, 2006a, b, c, 2007; Whitlock and Harris, 2010; Whitlock, 2011a; Carballido et al., 2012b; Mannion et al., 2012
Tornieria africana holotype	MB.R.2672, 2713, 2728	DR, aCd, sc, h, il, is, fe, fi, as	Fraas, 1908; Janensch, 1961; Remes, 2006, 2009; Bonnan, 2007; Whitlock, 2011a
SMA 0009	complete	aCV, mCV, pCV, CR, aDV, mDV, pDV, DR, SV, aCd, mCd, Ch, sc, co, h, u, r, c, mc, il, fe, tb, as, mts, php	Schwarz et al., 2007c; Carballido et al., 2012a; Tschopp and Mateus, 2013a
AMNH 460	mounted	aCV, mCV, pCV, CR, aDV, mDV, pDV, DR, aCd, mCd, co, il, pu, is, fe	Matthew, 1905; McIntosh and Berman, 1975; McIntosh, 1990b; Wedel and Sanders, 2002; Upchurch et al., 2004b; Whitlock, 2011a; Wedel and Taylor, 2013a
BYU 1252-18531	complete	ax, aCV, mCV, pCV, CR, aDV, mDV, pDV, DR, SV, aCd, mCd, Ch, sc, co, il, pu, fe, fi	none
CM 3378	aCd, mCd, pCd, dCd	aCV, mCV, pCV, CR, aDV, pDV, DR, aCd, mCd, pCd, dCd, Ch	Holland, 1915b; Gilmore, 1936; McIntosh and Berman, 1975; Berman and McIntosh, 1978; McIntosh, 1981; Curtice, 1996; Upchurch et al., 2004b; Harris, 2006b; Whitlock, 2011a
FMNH P25112		pCV, aDV, mDV, pDV, DR, SV, aCd, mCd, Ch, il, pu, is, fe	Riggs, 1903; McIntosh, 1990b; Bonnan, 2001, 2007; Wilhite, 2003; Upchurch et al., 2004b
LACM 52844	aCV, mCV, CR, aCd, mCd, h, f	aCV, mCV, CR, aCd, mCd, h, f	none
NSMT-PV 20375		aCV, mCV, pCV, CR, aDV, mDV, pDV, DR, SV, aCd, mCd, Ch, sc, co, SP, u, mc, phm, il, pu, is, fe, tb, fi, as, mts, php	Upchurch et al., 2004b; Harris, 2006b, 2007; Mannion et al., 2012
UW 15556		aCV, mCV, pCV, CR, aDV, mDV, pDV, SV, aCd, mCd, Ch, sc, co, h, u, r, c, mc, phm, il, pu, is, fe, tb, mts	Hatcher, 1902; Gilmore, 1936; Berman and McIntosh, 1978; McIntosh, 1981, 1990b; Curry, 1999; Bonnan, 2001, 2003; Wilhite, 2003; Upchurch et al., 2004b; Harris, 2006b, 2007; Lovelace et al., 2007; Mannion et al., 2012; Hedrick et al., 2014
AMNH 223	complete	pCV, aDV, mDV, pDV, DR, SV, aCd, mCd, Ch, sc, il, is, fe	Osborn, 1899; McIntosh, 1990b, 2005; Gillette, 1991; Curtice, 1996; McIntosh and Carpenter, 1998
AMNH 969	in glass cases	pm, m, pf, f, po, j, qj, la, q, sq, p, popr, so, bo, bs, psr, pt, d, t, pra, at, ax, aCV	Holland, 1906, 1924; Berman and McIntosh, 1978; Barrett and Upchurch, 1994; Upchurch and Barrett, 2000
AMNH 6341	complete	mCV, pCV, CR, aDV, mDV, pDV, DR, SV, aCd, mCd, Ch, sc, co, h, il, pu, is, fe, tb, fi, as, mts, php	Gillette, 1991; Curtice, 1996; Bonnan, 2001, 2007; Wilhite, 2003; McIntosh, 2005; Lovelace et al., 2007; Schwarz et al., 2007c; Hedrick et al., 2012; Nair and Salisbury, 2012
AMNH 7530	complete	pm, pf, f, po, qj, q, sq, p, popr, so, bo, bs, d, t, at, ax, aCV, mCV, pCV, CR	none
AMNH 7535	complete	qj, q, t, at, ax, aCV, mCV, CR	none
CM 3452	in glass cases	pm, m, pf, f, po, j, qj, la, q, sq, p, popr, so, bo, bs, psr, pt, d, t, pra, at, ax, aCV, mCV, CR	Holland, 1924; McIntosh and Berman, 1975; Berman and McIntosh, 1978; McIntosh, 1981; Harris, 2006a, b; Holliday and Witmer, 2008; Witmer et al., 2008; Whitlock et al., 2010; Whitlock and Harris, 2010; Knoll et al., 2012
CM 11161	complete	pm, m, pf, f, po, j, qj, la, q, sq, p, popr, so, bo, bs, psr, pt, v, d, sa, t	Holland, 1924; McIntosh and Berman, 1975; Berman and McIntosh, 1978; McIntosh, 1981; Harris, 2006b; Mannion, 2011; Knoll et al., 2012; Schmitt, 2012; Young et al., 2012
CM 11255	partly prepared, palatal complex obscured	pm, m, pf, f, j, qj, la, q, sq, p, popr, so, bo, bs, pt, d, sa, t	Holland, 1924; Whitlock et al., 2010
CM 11984	mCV, pCV, CR, pDV	mCV, pCV, CR, aDV, mDV, pDV	McIntosh, 1981, 2005; Wedel et al., 2000
DMNS 1494	complete	mCV, pCV, CR, aDV, mDV, pDV, DR, SV, aCd, mCd, Ch, il, pu, is, tb, fi, as	McIntosh, 1981, 2005; Gillette, 1991; Curtice, 1996; McIntosh and Carpenter, 1998
MB.R. Skeleton k	MB.R.2386, 2572, 2586, 2669, 2673, 2726, 2730, 2733, 2913, 3816	pf, f, p, so, bo, bs, mCV, pCV, CR, aDV, mCd, sc, SP, h, u, is, fe, tb, fi	Janensch, 1929b, 1935, 1961; Heinrich, 1999; Harris, 2006b, 2007; McIntosh, 2005; Remes, 2006, 2007, 2009; Bonnan, 2007; Mannion, 2011; Whitlock, 2011a; Knoll et al., 2012
ML 418	complete	mCV, pCV, CR, mDV, pDV, DR	Antunes and Mateus, 2003; Mannion et al., 2012
SMA 0011	mounted	pm, m, pf, f, po, j, qj, la, q, sq, p, popr, so, bo, bs, psr, pt, d, sa, t, pra, at, ax, aCV, mCV, pCV, CR, aDV, mDV, pDV, DR, sc, co, h, u, r, c, mc, phm, il, pu, is, fe, tb, fi, as, mts, php	Klein and Sander, 2008
SMA 0087	partly prepared	mDV, pDV, SV, aCD, mCd, Ch, is, fe, tb, fi, as, mts, php	Klein and Sander, 2008
SMA D16-3	complete	m, p, popr, so, bo, bs, d, t	Schmitt, 2012; Schmitt et al., 2013
SMA O25-8	complete	pf, f, po, qj, sq, p, popr, so, bo, bs, sa, at	Schmitt, 2012; Schmitt et al., 2013
USNM 2672	complete	pm, m, pf, f, po, j, qj, la, q, sq, p, popr, so, bo, bs, pt, d, sa, t, at	Marsh, 1884, 1896; Holland, 1906, 1924; McIntosh and Berman, 1975; Berman and McIntosh, 1978; McIntosh, 1990b; Harris, 2006b
USNM 2673	partly prepared	pm, m, pf, f, po, j, qj, la, q, sq, p, popr, so, bo, bs, psr, d, t	McIntosh and Berman, 1975
USNM 10865	mounted	pCV, aDV, mDV, pDV, DR, SV, aCd, mCd, pCd, Ch, sc, co, h, u, r, il, pu, is, fe, tb, fi, as, mts, php	Gilmore, 1932; McIntosh, 1990b, 2005; Gillette, 1991; McIntosh et al., 1992; Curtice, 1996; Wilhite, 2003; Harris, 2007; Whitlock, 2011a
WDC DMJ-021	in glass cases	aCV, mCV, pCV, CR, aDV, mDV, pDV, DR, SV, aCd, mCd, Ch, tb, fi	Lovelace et al., 2007; Mannion et al., 2012
WDC-FS001A	mCd, Ch, h, r, tb, as, mts, php	mCd, Ch, h, r, c, mc, tb, as, mts, php	Bedell and Trexler, 2005
The list is divided in four groups (from top to bottom): 1) outgroup, 2) ingroup type specimens, 3) ingroup non-type specimens of unclear relationships, 4) ingroup non-type specimens referred to Apatosaurinae, and 5) ingroup non-type specimens referred to Diplodocinae. Within the groups, OTUs are ordered alphabetically.
