# Supplementary material for: A specimen-level phylogenetic analysis and taxonomic revision of Diplodocidae (Dinosauria, Sauropoda)
Source: PeerJ. 2015 Apr 7;3:e857. doi: 10.7717/peerj.857 (PMC4393826; doi:10.7717/peerj.857)
Supplement: Supplemental Information 3 — Includes supplementary tables 2-58 [file peerj-03-857-s003.xls]

## Sheet: S2-pm
Table S2: Premaxilla, angle between medial and lateral margin in dorsal view.
Taxon	Specimen	Angle	Mean	Reference	Comments
Shunosaurus lii	ZDM 65430, R	18.2	18.05	Zheng 1996
	ZDM 65430, L	17.9		Zheng 1996
Omeisaurus	ZDM T5702, R	30	30	He et al. 1988
Mamenchisaurus	ZDM 0083, R	50.6	53.9	Ouyang & Ye 2002
	ZDM 0083, L	57.2		Ouyang & Ye 2002
Jobaria tiguidensis	MNN TIG 3-5	63.4	63.4	Sereno et al. 1999
Camarasaurus	CM 11338	39.5	26.4667	Wilson & Sereno 1998
	DNM 28, R	20.1		Chatterjee & Zheng 2005
	DNM 28, L	18.7		Chatterjee & Zheng 2005
	SMA 0002, L	20.5		ET, pers. obs.	?Cathetosaurus
Giraffatitan brancai	MB.R.2181	30	30	Upchurch 1999
Nigersaurus taqueti		4.5	4.5	Whitlock 2011b
Demandasaurus darwini	MDS-RVII 275, R	10.9	10.9	Torcida Fernandez-Baldor et al. 2011
Dicraeosaurus hansemanni	MB.R.2337, R	23	23	ET, pers. obs.
Suuwassea emilieae	ANS 21122, R	20.7	20.7	ET, pers. obs.
Apatosaurus louisae	CM 11162, R	15.9	15.85	ET, pers. obs.
	CM 11162, L	15.8		ET, pers. obs.
Galeamopus sp.	AMNH 969, R	12.6	13.45	ET, pers. obs.
	AMNH 969, L	14.3		ET, pers. obs.
	SMA 0011, R	6.5	10.15	ET, pers. obs.
	SMA 0011, L	13.8		ET, pers. obs.
Diplodocus sp.	CM 11161, L	10.3	9.6	ET, pers. obs.
	CM 11161, R	8.9		ET, pers. obs.
	USNM 2672, R	10.8	14.3	ET, pers. obs.
	USNM 2672, L	17.8		ET, pers. obs.
Kaatedocus siberi	SMA 0004, R	11.6	11.6	ET, pers. obs.
Diplodocinae indet.	CM 3452, R	9.4	12.6	ET, pers. obs.
	CM 3452, L	15.8		ET, pers. obs.

## Sheet: S3-aof
Table S3: Antorbital fenestra, maximum diameter/orbit, maximum diameter.
Taxon	Specimen	Ratio	Mean	Reference	Comments
Shunosaurus lii	ZDM T5401	0.482759	0.48	Zhang 1988
Omeisaurus	ZDM T5702, R	0.482759	0.48	He et al. 1988
Mamenchisaurus	ZDM 0083	0.859155	0.86	Ouyang & Ye 2002
Jobaria tiguidensis		0.610526	0.61	Sereno et al. 1999	estimated
Camarasaurus	CM 11338, L	0.575758	0.677186	Wilson & Sereno 1998
	DNM 975, L	0.76		Madsen et al. 1995
	SMA 0002, L	0.707317		ET, pers. obs.	?Cathetosaurus
	USNM 13786, L	0.7		Madsen et al. 1995
	YPM 1905, L	0.642857		Madsen et al. 1995
Giraffatitan brancai	MB.R.2181, R	0.509804	0.51	ET, pers. obs.
Nigersaurus taqueti		1.18333	1.18	Sereno et al. 2007
Apatosaurus louisae	CM 11162, R	1.01333	1.04398	ET, pers. obs.	estimated
	CM 11162, L	1.07463		ET, pers. obs.	deformed
Galeamopus sp.	SMA 0011, R	1.12097	1.12	ET, pers. obs.
Diplodocus sp.	CM 11161	1.07333	1.07	ET, pers. obs.
	USNM 2672, L	1.30508	1.29084	ET, pers. obs.
	USNM 2672, R	1.2766		ET, pers. obs.
Kaatedocus siberi	SMA 0004, L	1.04444	1.04	ET, pers. obs.	estimated
Diplodocinae indet.	CM 3452, R	1.21739	1.11663	ET, pers. obs.	estimated
	CM 3452, L	1.01587		Berman & McIntosh 1978

## Sheet: S4-f1
Table S4: Frontal, length/transverse width.
Taxon	Specimen	ratio (maxW)	mean (maxW)	ratio (minW)	mean (minW)	Reference	Comments
Shunosaurus lii	ZDM 65430	1.16667	1.2	1.55556	1.6	Zheng 1996	based on reconstruction
Spinophorosaurus nigerensis	GCP-CV-4229, R	0.903226	0.99328	1.21739	1.25155	Knoll et al. 2012
	NMB-1698-R, R	1.08333		1.28571		ET, pers. obs.
Omeisaurus	ZDM T5702, R	0.926829	0.9	1.65217	1.7	He et al. 1988	real ratios higher, not measured from strictly dorsally
Mamenchisaurus	ZDM 0083	0.8	0.8	1.25	1.3	Ouyang & Ye 2002	based on reconstruction
Jobaria tiguidensis	MNN TIG 3-5	0.888889	0.9	1.33333	1.3	Sereno et al. 1999	based on reconstruction
Turiasaurus riodevensis	CPT-1211	0.818182	0.8	1	1	Royo-Torres & Upchurch 2012	based on reconstruction
Camarasaurus	CM 11338	0.934426	0.90839	1.09615	1.2299	Wilson & Sereno 1998	based on reconstruction
	DNM 28	0.882353		1.36364		Chatterjee & Zheng 2005
Giraffatitan brancai	MB.R.2180, R	0.77551	0.865028	1.02703	1.01351	Janensch 1935	Ratios probably slightly higher due to incomplete anteromedial tip
		0.954545		1		Janensch 1935	based on reconstruction
Limaysaurus tessonei	MUCPv-205, L	1.20588	1.2	1.48193	1.5	J. Whitlock, pers. comm.
Nigersaurus taqueti		1.31707	1.3	1.8	1.8	J. Whitlock, pers. comm.	minimum width measured at anteriormost point of lateral edge
Dicraeosaurus hansemanni	MB.R.2379, L	0.780488	0.8	0.969697	1	Janensch 1935	possibly slightly higher due to breakage of anterior edge, but not much, as indicated by prefrontal
Amargasaurus cazaui	MACN N-15, R	0.357143	0.4	0.428571	0.4	Salgado & Calvo 1992
Apatosaurus louisae	CM 11162, L	0.71875	0.7	0.958333	1	J. Whitlock, pers. comm.
Tornieria africana	MB.R.2386, R	0.876033	0.9	0.990654	1	ET, pers. obs.	skeleton k
Galeamopus hayi	HMNS 175, L	0.979592	1	1.2973	1.3	ET, pers. obs.	based on CT scan on digimorph.org
Galeamopus sp.	SMA 0011, R	0.752688	0.774071	1	1.01471	ET, pers. obs.
	SMA 0011, L	0.795455		1.02941		ET, pers. obs.
Diplodocus sp.	CM 11161, L	0.845	0.8	1.175	1.2	ET, pers. obs.
	USNM 2672, L	0.826087	0.8	1.14	1.1	Harris 2006a
Kaatedocus siberi	SMA 0004, R	0.952381	1.05246	1.39535	1.4704	ET, pers. obs.
	SMA 0004, L	1.15254		1.54545		ET, pers. obs.
Diplodocinae indet.	CM 3452, L	0.892857	0.9	1.28205	1.3	ET, pers. obs.

## Sheet: S5-f2
Table S5: Frontal, contribution to orbital margin compared to prefrontal.
Taxon	Specimen	Ratio	Mean	Reference	Comments
Shunosaurus lii	ZDM T5401, R	1.7	1.7	Zhang 1988
Omeisaurus	ZDM T5702, R	1.16667	1.2	He et al. 1988	based on reconstruction
Mamenchisaurus	ZDM 0083	0.96	1	Ouyang & Ye 2002
Camarasaurus	CM 11338	0.6	0.831445	Wilson & Sereno 1998	based on reconstruction
	CM 11338, L	0.202703		Madsen et al. 1995
	DNM 28, L	1.6		Zheng 1996
	SMA 0002, L	0.923077		ET, pers. obs.	?Cathetosaurus
Giraffatitan brancai		1.07143	1.1	Wilson & Sereno 1998	based on reconstruction
Limaysaurus tessonei	MUCPv-205, L	2.58333	2.6	Calvo & Salgado 1995
Dicraeosaurus hansemanni	MB.R.2379, L	0.527778	0.5	Janensch 1935
Amargasaurus cazaui	MACN-N 15, R	0.931818	0.984777	Salgado & Bonaparte 1991
	MACN-N 15, L	1.03774		Salgado 1999
Apatosaurus louisae	CM 11162, L	0.818182	0.8	Whitlock & Lamanna 2012	estimated
Galeamopus hayi	HMNS 175, L	1	1	Holland 1906
Galeamopus sp.	SMA 0011, R	1.36957	1.34728	ET, pers. obs.
	SMA 0011, L	1.325		ET, pers. obs.
Diplodocus sp.	CM 11161, L	0.866667	0.9	ET, pers. obs.
	USNM 2672, L	1.92766	1.36499	ET, pers. obs.	possibly too high, sutures not well visible
	USNM 2672, R	0.802326		ET, pers. obs.
Kaatedocus siberi	SMA 0004, L	1.93103	2.29885	ET, pers. obs.
	SMA 0004, R	2.66667		ET, pers. obs.
	AMNH 7530, R	1.68571	1.7	ET, pers. obs.
Diplodocinae indet.	CM 3452, L	1.08475	1.1	Berman & McIntosh 1978

## Sheet: S6-par
Table S6: Parietal, dorsal portion contributing to skull roof: minimum anteroposterior length/minimum transverse width.
Taxon	Specimen	Ratio	Mean	Reference	Comments
Shunosaurus lii	ZDM 65430	1.06454	1.06	Zheng 1996	measured from reconstruction
Spinophorosaurus nigerensis	GCP-CV-4229, L	0.591679	0.570581	Remes et al. 2009	measured from photo
	GCP-CV-4229, R	0.549484		Remes et al. 2009	measured from photo
Omeisaurus	ZDM T5702, L	0.886769	1.17157	He et al. 1988	measured from drawing
	ZDM T5702, R	1.45637		He et al. 1988	measured from drawing
Mamenchisaurus	ZDM 0083, L	1.52301	1.349	Ouyang & Ye 2002	measured from drawing
	ZDM 0083, R	1.175		Ouyang & Ye 2002	measured from drawing
Jobaria tiguidensis	MNN TIG 3-5	1.8171	1.82	Sereno et al. 1999	measured from reconstruction
Turiasaurus riodevensis	CPT-1211	2.11138	2.11	Royo-Torres & Upchurch 2012	measured from reconstruction
Camarasaurus	CM 11338, L	0.140237	0.23144	Madsen et al. 1995	measured from drawing
	CM 11338, R	0.12605		Madsen et al. 1995	measured from drawing
	UUVP 3568, L	0.218996		Madsen et al. 1995	measured from drawing
	UUVP 3568, R	0.182367		Madsen et al. 1995	measured from drawing
	UUVP 4286, L	0.429511		Madsen et al. 1995	measured from drawing
	UUVP 4286, R	0.291481		Madsen et al. 1995	measured from drawing
	UUVP 10070, L	0.293758		Madsen et al. 1995	measured from drawing
	UUVP 10070, R	0.275392		Madsen et al. 1995	measured from drawing
Giraffatitan brancai	MB.R.2180, L	0.306397	0.294117	Janensch 1935	measured from drawing
	MB.R.2180, R	0.281837		Janensch 1935	measured from drawing
Limaysaurus tessonei	MUCPv-205, L	0.0398773	0.0276547	J. Whitlock, pers. comm. 2012	measured from photo
	MUCPv-205, R	0.0154321		J. Whitlock, pers. comm. 2012	measured from photo
Nigersaurus taqueti	L	0.0325203	0.0566872	Sereno et al. 2007	measured from 3D model
	R	0.0808541		Sereno et al. 2007	measured from 3D model
Dicraeosaurus hansemanni	MB.R.2379, L	0.653677	0.649309	Janensch 1935	measured from drawing
	MB.R.2379, R	0.64494		Janensch 1935	measured from drawing
Amargasaurus cazaui	MACN-N 15, L	0.112867	0.0793091	Salgado & Calvo 1992	measured from drawing
	MACN-N 15, R	0.045751		Salgado & Calvo 1992	measured from drawing
Suuwassea emilieae	ANS 21122, L	0.183651	0.158802	ET, pers. obs.	measured from photo
	ANS 21122, R	0.133952		ET, pers. obs.	measured from photo
Apatosaurus ajax	YPM 1860, L	0.203649	0.2	ET, pers. obs.	measured from photo
Apatosaurus louisae	CM 11162, L	0.32758	0.316025	Berman & McIntosh 1978	measured from photo
	CM 11162, L	0.304469		J. Whitlock, pers. comm. 2012	measured from photo
Tornieria africana	MB.R.2386, R	0.223476	0.22	ET, pers. obs.	measured from photo; skeleton k
Galeamopus hayi	HMNS 175, L	0.0285583	0.0281618	Holland 1906	measured from drawing
	HMNS 175, R	0.0277653		Holland 1906	measured from drawing
Galeamopus sp.	SMA 0011, L	0.0851064	0.062161	ET, pers. obs.
	SMA 0011, R	0.0392157		ET, pers. obs.
Diplodocus sp.	CM 11161, L	0.144824	0.155074	ET, pers. obs.	measured from photo
	CM 11161, R	0.165324		ET, pers. obs.	measured from photo
Kaatedocus siberi	SMA 0004, L	0.275862	0.314402	ET, pers. obs.	measured from photo
	SMA 0004, R	0.352941		ET, pers. obs.	measured from photo
Diplodocinae indet.	CM 3452, L	0.063328	0.0928009	Berman & McIntosh 1978	measured from photo
	CM 3452, R	0.0788506		Berman & McIntosh 1978	measured from photo
	CM 3452, L	0.157025		L. Witmer, pers. comm. 2012	measured from 3D model
	CM 3452, R	0.072		L. Witmer, pers. comm. 2012	measured from 3D model

## Sheet: S7-par2
Table S7: Distance between supratemporal fenestra, compared to maximum diameter of supratemporal fenestra.
Taxon	Specimen	Ratio	Mean	Reference	Comments
Shunosaurus		1	1	Mannion et al., 2013
Spinophorosaurus nigerensis	GCP-CV-4229, R	1.34426	1.34	Knoll et al. 2012	measured from picture
Omeisaurus		0.8	0.8	Mannion et al., 2013
Mamenchisaurus		0.7	0.7	Mannion et al., 2013
Camarasaurus	CM 11338	1.30909	1.50455	Gilmore 1925; Madsen et al. 1995	parietal width measured from drawing in Madsen et al. (1995)
		1.7		Mannion et al., 2013
Giraffatitan brancai	MB.R.2223.1, R	0.52	0.484444	Janensch 1935
	MB.R.2223.1, L	0.433333		Janensch 1935
		0.5		Mannion et al., 2013
Suuwassea emilieae	ANS 21122	1.96429	1.96	ET, pers. obs.
Apatosaurus louisae	CM 11162	1.29412	1.29	ET, pers. obs.
Galeamopus sp.	SMA 0011, L	1.98077	1.80784	ET, pers. obs.
	SMA 0011, R	1.63492		ET, pers. obs.
Diplodocus sp.	CM 11161, R	1.31884	1.36232	ET, pers. obs.
	CM 11161, L	1.4058		ET, pers. obs.
Kaatedocus siberi	SMA 0004, L	1.41555	1.48557	ET, pers. obs.	measured from 3D model
	SMA 0004, L	1.36957		ET, pers. obs.
	SMA 0004, R	1.62056		ET, pers. obs.	measured from 3D model
	SMA 0004, R	1.53659		ET, pers. obs.
Diplodocinae indet.	CM 3452, L	1.80246	1.85406	ET, pers. obs.	measured from 3D model by L. Witmer
	CM 3452, R	1.90567		ET, pers. obs.	measured from 3D model by L. Witmer

## Sheet: S8-par3
Table S8: Dorsoventral height of posterolateral, occipital process of parietal/height of foramen magnum.
Taxon	Specimen	Ratio	Mean	Reference	Comments
Shunosaurus lii	ZDM 65430, L	0.855403	0.777651	Chatterjee & Zheng 2002	measured on reconstruction
	ZDM 65430, R	0.699899		Chatterjee & Zheng 2002	measured on reconstruction
Spinophorosaurus nigerensis	GCP-CV-4229	1.87462	1.9	Knoll et al. 2012	measured on figure
Omeisaurus	ZDM T5702, R	5.13144	5.1	He et al. 1988	measured from drawing, deformed
Mamenchisaurus	ZDM 0083, R	1.65934	1.37967	Ouyang & Ye 2002	measured from drawing
		1.1		Mannion et al., 2013
Turiasaurus riodevensis	CPT-1211	1.71996	1.7	Royo-Torres & Upchurch 2012	measured on reconstruction
Camarasaurus	CM 11338, R	1.9067	1.5359	Madsen et al. 1995	measured from drawing
	UUVP 4286, L	1.55795		Madsen et al. 1995	measured from drawing
	UUVP 4286, R	1.37896		Madsen et al. 1995	measured from drawing
		1.3		Mannion et al., 2013
Giraffatitan brancai	MB.R.2180, R	1.0945	1.09725	Janensch 1935	measured from drawing
		1.1		Mannion et al., 2013
Brachiosaurus altithorax	USNM 5730, R	1.71184	1.7	Carpenter & Tidwell 1998	measured from photo
Limaysaurus tessonei	MUCPv-205, L	0.914863	0.877634	Calvo & Salgado 1995	measured from drawing
	MUCPv-205, R	0.840404		Calvo & Salgado 1995	measured from drawing
Nigersaurus taqueti	L	0.802881	0.797285	Sereno et al. 2007	measured from 3D model
	R	0.79169		Sereno et al. 2007	measured from 3D model
Dicraeosaurus hansemanni	MB.R.2379, L	1.89658	2.01296	ET, pers. obs.
	MB.R.2379, R	2.12934		ET, pers. obs.
Amargasaurus cazaui	MACN-N 15, R	1.35988	1.4	Salgado & Calvo 1992	measured from drawing
Suuwassea emilieae	ANS 21122, L	1.94725	1.88583	Harris 2006a	measured from photo, parietal incomplete
	ANS 21122, R	1.8244		Harris 2006a	measured from photo, parietal incomplete
Apatosaurus louisae	CM 11162, L	1.3654	1.4	ET, pers. obs.
Tornieria africana	MB.R.2386, L	1.44449	>1.4	Janensch 1935	measured from drawing, parietal incomplete; skeleton k
Galeamopus hayi	HMNS 175, R	1.43427	1.4	ET, pers. obs.	measured from 3D model from digimorph.org
Galeamopus sp.	AMNH 969, L	2.3878	2.61236	Holland 1906	measured from photo
	AMNH 969, R	2.83692		Holland 1906	measured from photo
	SMA 0011, L	1.58826	1.60297	ET, pers. obs.
	SMA 0011, R	1.61768		ET, pers. obs.
Diplodocus sp.	CM 11161	1.76186	1.8	ET, pers. obs.
Kaatedocus siberi	SMA 0004, L	1.75	1.625	ET, pers. obs.
	SMA 0004, R	1.5		ET, pers. obs.
Diplodocinae indet.	CM 3452, L	1.4264	1.58917	ET, pers. obs.	measured from 3D model by L. Witmer
	CM 3452, R	1.75193		ET, pers. obs.	measured from 3D model by L. Witmer

## Sheet: S9-Bt-Oc
Table S9: Width basal tubera/occipital condyle.
Taxon	Specimen	Ratio	Mean	Reference	Comments
Shunosaurus lii	ZDM 65430	1	1.2	Zheng 1996
		1.4		Mannion et al., 2013
Mamenchisaurus		1.2	1.2	Mannion et al., 2013
Turiasaurus riodevensis	CPT-1211	1.33333	1.33	Royo-Torres & Upchurch 2012
Losillasaurus giganteus	MCNV Lo-26	1.51	1.51	ET, pers. obs.
Camarasaurus	AMNH 673	1.44	1.55667	Mannion 2011
	AMNH 5761	1.84		Mannion 2011
	CM 11338	1.32		Mannion 2011
	YPM 1905	1.72		Mannion 2011
	YPM 1907	1.42		Mannion 2011
		1.6		Mannion et al., 2013
“Apatosaurus” grandis	YPM 1901	1.59	1.59	Mannion 2011
Giraffatitan brancai	MB.R.2180	1.05	1.17	Mannion 2011	old number: S66
	MB.R.2384.1-2	1.26		Mannion 2011	old number: Y1
		1.2		Mannion et al., 2013
Limaysaurus tessonei	MUCPv-205	1.17	1.17	Mannion 2011
Nigersaurus taqueti	MNN GAD512	1.24	1.37	Mannion 2011
		1.5		Mannion et al., 2013
Dicraeosaurus hansemanni	MB.R.2378	0.74	0.83	Mannion 2011
	MB.R.2379	0.92		Mannion 2011
Amargasaurus cazaui	MACN-N15	1.12	1.12	Mannion 2011
Suuwassea emilieae	ANS 21122	1.28571	1.29	ET, pers. obs.
Apatosaurus ajax	YPM 1860	1.34	1.34	Mannion 2011
Apatosaurus louisae	CM 11162	1.49	1.49	Mannion 2011
Tornieria africana	MB.R.2386	1.02	1.02	Mannion 2011	skeleton k
Galeamopus sp.	SMA 0011	1.02381	1.02	ET, pers. obs.
Kaatedocus siberi	SMA 0004	1.89045	1.87379	ET, pers. obs.	measured from 3D model
	SMA 0004	1.85714		ET, pers. obs.

## Sheet: S10-bpt ang
Table S10: Angle between basipterygoid processes.
Taxon	Specimen	Angle	Mean	Reference	Comments
Shunosaurus lii		50	70.3	Yu 1993	not personally measured
	ZDM65430	90.6		Zheng 1996	measured from reconstruction
Spinophorosaurus nigerensis	GCP-CV-4229	84.4	84	Knoll et al. 2012	measured from photo
Omeisaurus		60	60	Yu 1993	not personally measured
Mamenchisaurus	ZDM 0083	48.8	49	Ouyang & Ye 2002	measured from drawing
Turiasaurus riodevensis	CPT-1211	51.3	51	Royo-Torres & Upchurch 2012	measured from photo
Losillasaurus giganteus	MCNV Lo-26	55.4	55	ET, pers. obs.
Camarasaurus		55	64.5	Yu 1993	not personally measured
	BYU 601-9048	73		OM, pers. obs. 2010	measured from photo
	UUVP 10070	69.8		Madsen et al. 1995	measured from drawing
	UUVP 10795	56		Madsen et al. 1995	measured from drawing
	YPM 1905	68.7		Madsen et al. 1995	measured from drawing
“Apatosaurus” grandis	YPM 1901	89	89	Madsen et al. 1995	measured from drawing
Giraffatitan brancai		55	57.5	Yu 1993	not personally measured
	MB.R.2180	48.6		Janensch 1935	measured from drawing
	MB.R.2223.1	68.9		Janensch 1935	measured from drawing
Limaysaurus tessonei	MUCPv-205	74.8	75	Calvo & Salgado 1995	measured from drawing
Nigersaurus taqueti		38.6	39	Sereno et al. 2007	measured from 3D model
Dicraeosaurus hansemanni		25	19.6	Yu 1993	not personally measured
	MB.R.2379	14.2		ET, pers. obs.
Amargasaurus cazaui		25	20.7	Yu 1993
	MACN-N 15	16.4		Salgado & Bonaparte 1991	measured from drawing
Apatosaurus louisae	CM 11162	64.2	64	ET, pers. obs.
Galeamopus hayi	HMNS 175	82.7	83	ET, pers. obs.	measured from 3D model from digimorph.org
Diplodocus sp.	CM 11161	54.7	55	ET, pers. obs.
	USNM 2672	59.8	60	ET, pers. obs.
Kaatedocus siberi	SMA 0004	51.2	51	ET, pers. obs.
Diplodocinae indet.	CM 3452	36.6	38.4	ET, pers. obs.	estimated from 3D model by L. Witmer, measuring both processes
	CM 3452	40.2		ET, pers. obs.	calculated from 3D model by L. Witmer, measuring only visible right process

## Sheet: S11-bpt2
Table S11: Angle between basipterygoid processes and skull roof in lateral view.
Taxon	Specimen	Angle	Mean	Reference	Comments
Shunosaurus lii	ZDM T5401, R	96.6	89.35	Zhang 1988	measured from drawing
	ZDM T5401, L	82.1		Zhang 1988	measured from drawing
Spinophorosaurus nigerensis	GCP-CV-4229, L	154.9	155.75	Knoll et al. 2012	measured from photo
	GCP-CV-4229, R	156.6		Knoll et al. 2012	measured from photo
Mamenchisaurus	ZDM 0083	104.8	105	Ouyang & Ye 2002	estimated from reconstruction
Turiasaurus riodevensis	CPT-1211	„ventrolaterally“	90	Royo-Torres & Upchurch 2012
Losillasaurus giganteus	MCNV Lo-26	87	87	ET, pers. obs.	estimated, skull roof absent
Camarasaurus	DNM 28	102.8	102.333	Madsen et al. 1995	measured from drawing
	DNM 28	101.7		Chatterjee & Zheng 2005	measured from drawing
	UUVP 10070	102.5		Madsen et al. 1995	measured from drawing
Giraffatitan brancai	MB.R.2180	110.9	112.45	Janensch 1935	measured from drawing; old number S66
	MB.R.2223.1	114		Janensch 1935	measured from drawing; old number t1
Brachiosaurus altithorax	USNM 5730	130.1	130	Carpenter & Tidwell 1998	measured from photo
Limaysaurus tessonei	MUCPv-205	„anteriorly“	45	Calvo & Salgado 1995
Nigersaurus taqueti	MNN GAD512-8	51.6	52	Sereno et al. 2007	measured from 3D model
Dicraeosaurus hansemanni	MB.R.2379	24.3	24	Janensch 1935	measured from drawing
Amargasaurus cazaui	MACN-N 15	21.1	21	Salgado & Calvo 1992	measured from drawing
Suuwassea emilieae	ANS 21122	35.1	35	ET, pers. obs.	estimated, only bases of processes present
Apatosaurus louisae	CM 11162	47.3	47	ET, pers. obs.	estimated, processes partly hidden in lateral view
Galeamopus hayi	HMNS 175	50.6	51	ET, pers. obs.	measured from 3D model from digimorph.org
Galeamopus sp.	AMNH 969	52.1	52	Holland 1906	measured from photo
	SMA 0011	50.2	50	ET, pers. obs.	estimated, processes wrongly mounted
Diplodocus sp.	CM 11161	43	43	ET, pers. obs.	estimated, processes partly hidden in lateral view
	USNM 2672	56.3	56	McIntosh & Berman 1975	measured from drawing
Kaatedocus siberi	SMA 0004	70.3	70	ET, pers. obs.	estimated, braincase deformed
Diplodocinae indet.	CM 3452	66.7	68	ET, pers. obs.	measured from 3D model by L. Witmer

[truncated: 47 more sheets: S12-bpt3, S13-pmi, S14-d teeth, S15-tSI, S16-CVbif, S17-CV, S18-cv w-h, S19-aCV h-l, S20-CV2-3, S21-EI mCV, S22-mCVsp h, S23-pCV EI, S24-DV, S25-DV lwb, S26-DV-b, S27-DV hys, S28-DV1-2, S29-aDV pl, S30-mpDV sp-na, S31-DV bif …]
