# Supplementary material for: A specimen-level phylogenetic analysis and taxonomic revision of Diplodocidae (Dinosauria, Sauropoda)
Source: PeerJ. 2015 Apr 7;3:e857. doi: 10.7717/peerj.857 (PMC4393826; doi:10.7717/peerj.857)
Supplement: Supplemental Information 4 — Includes supplementary tables 59-158, with the qualitative assessment of the validity of apomorphies for the apomorphy count. [file peerj-03-857-s004.xls]

## Sheet: S59-clade stats
Table S59: Clades recovered, support values, and differences.
Clade	recovered by		equivalent to	Resampling	Overlap		Synapomorphies		Differencies ew-iw
					all chars	comparable chars	total	unique	ingroup	outgroup
Diplodocoidea	S_ew
	P_ew		Diplodocimorpha		0.31	0.31	29	19	BaAf, CeSt
	R_ew		Diplodocimorpha		0.33	0.33	25	19	BaAf, CeSt
	S_iw		H. priscus + mdD		0.3	0.3				BaAf, CeSt
	P_iw		H. priscus + mdD		0.31	0.31	4	2		BaAf, CeSt
	R_iw		H. priscus + mdD		0.32	0.32	4	2		BaAf, CeSt
Diplodocimorpha	S_ew
	P_ew		Diplodocoidea		0.31	0.31	29	19	BaAf, CeSt, HaPr
	R_ew		Diplodocoidea		0.33	0.33	25	19	BaAf, CeSt, HaPr
	S_iw				0.3	0.3				BaAf, CeSt, HaPr
	P_iw				0.31	0.31	5	2		BaAf, CeSt, HaPr
	R_iw				0.32	0.32	5	2		BaAf, CeSt, HaPr
Rebbachisauridae	S_ew			52	0.28	0.47
	P_ew				0.28	0.47	11	0
	R_ew				0.28	0.47	10	0
	S_iw			40	0.28	0.47
	P_iw				0.28	0.47	7	0
	R_iw				0.28	0.47	7	0
Nigersaurinae + Limaysaurinae	S_ew			18	0.32	0.56
	P_ew				0.32	0.56	5	2
	R_ew				0.32	0.56	5	2
	S_iw			70	0.32	0.56
	P_iw				0.32	0.56	4	2
	R_iw				0.32	0.56	4	2
Nigersaurinae	S_ew			16	0.24	1
	P_ew				0.24	1	3	1
	R_ew				0.24	1	3	1
	S_iw			74	0.24	1
	P_iw				0.24	1	3	1
	R_iw				0.24	1	3	1
Limaysaurinae	S_ew			62	0.19	1
	P_ew				0.19	1	2	0
	R_ew				0.19	1	4	0
	S_iw			84	0.19	1
	P_iw				0.19	1	3	0
	R_iw				0.19	1	3	0
H. priscus + mdD	S_ew
	P_ew				0.3	0.3	6	1	BaAf, CeSt	Rebbachisauridae
	R_ew				0.33	0.33	7	1	BaAf, CeSt	Rebbachisauridae
	S_iw		Diplodocoidea		0.3	0.3			Rebbachisauridae	BaAf, CeSt
	P_iw		Diplodocoidea		0.31	0.31	4	2	Rebbachisauridae	BaAf, CeSt
	R_iw		Diplodocoidea		0.32	0.32	4	2	Rebbachisauridae	BaAf, CeSt
CeSt + mdD	S_ew
	P_ew				0.3	0.3	4	0
	R_ew				0.32	0.32	3	0
	S_iw
	P_iw
	R_iw
CeSt + BaAf	S_ew			4	0.02	1
	P_ew						1	0
	R_ew						1	0
	S_iw			9
	P_iw						3	0
	R_iw						3	0
Flagellicaudata	S_ew
	P_ew				0.31	0.31	9	2
	R_ew				0.33	0.33	9	2
	S_iw
	P_iw				0.3	0.3	28	10
	R_iw				0.31	0.32	28	10
Dicraeosauridae	S_ew
	P_ew				0.31	0.44	4	0
	R_ew				0.31	0.44	4	0
	S_iw
	P_iw				0.25	0.36	5	0	DyVi
	R_iw				0.25	0.36	5	0	DyVi
SuEm + (Brachytrachelopan + (Amargasaurus + Dicraeosaurus))	S_ew
	P_ew				0.3	0.44	1	0
	R_ew				0.3	0.44	1	0
	S_iw			2
	P_iw				0.39	0.57	1	0	DyVi
	R_iw				0.39	0.57	1	0	DyVi
SuEm + DyVi	S_ew
	P_ew
	R_ew
	S_iw
	P_iw				0.01	1	1	0
	R_iw						1	0
Brachytrachelopan + (Amargasaurus + Dicraeosaurus)	S_ew			33	0.37	0.71
	P_ew						9	0
	R_ew						9	0
	S_iw			43
	P_iw						9	0
	R_iw						9	0
Amargasaurus + Dicraeosaurus	S_ew			57	0.48	1
	P_ew						6	1
	R_ew						6	1
	S_iw			63
	P_iw						6	1
	R_iw						6	1
Diplodocidae	S_ew
	P_ew				0.29	0.29	21	8
	R_ew				0.32	0.32	20	7
	S_iw
	P_iw				0.3	0.3	18	7	AuBo
	R_iw				0.31	0.31	17	6	AuBo
Apatosaurinae	S_ew
	P_ew				0.31	0.38	9	1		FMNH P25112
	R_ew				0.33	0.43	9	1		FMNH P25112
	S_iw
	P_iw				0.31	0.38	8	1	FMNH P25112
	R_iw				0.32	0.4	8	1	FMNH P25112
NSMT-PV 20375 + AtIm	S_ew				0.15	1
	P_ew						5	0
	R_ew						5	0
	S_iw			11
	P_iw						5	0
	R_iw						5	0
AMNH 460 + mdA	S_ew
	P_ew				0.29	0.38	8	0		FMNH P25112
	R_ew				0.32	0.43	7	0		FMNH P25112
	S_iw
	P_iw				0.29	0.38	9	0	FMNH P25112
	R_iw				0.31	0.4	9	0	FMNH P25112
Apatosaurus + md A	S_ew
	P_ew				0.29	0.38	3	1
	R_ew				0.32	0.43	2	1
	S_iw
	P_iw
	R_iw
ApLo + md A	S_ew
	P_ew
	R_ew
	S_iw
	P_iw				0.29	0.38	2	1
	R_iw				0.3	0.4	2	1
ApAj + ApLo	S_ew
	P_ew				0.21	0.37	7	0
	R_ew				0.27	0.57	7	0
	S_iw
	P_iw
	R_iw
LACM 52844 + md Apatosaurus	S_ew
	P_ew				0.12	0.44	8	1
	R_ew
	S_iw
	P_iw				0.12	0.44	2	0
	R_iw				0.11	0.58	2	0
ApLa + (ApLo + CM 3378)	S_ew			4	0.1	0.56
	P_ew
	R_ew
	S_iw			28
	P_iw
	R_iw
ApLa + ApLo	S_ew				0.07	1
	P_ew
	R_ew						3	0
	S_iw
	P_iw
	R_iw						1	0
ApLo + CM 3378	S_ew			11	0.13	1
	P_ew
	R_ew
	S_iw			5
	P_iw
	R_iw
Brontosaurus + mdA	S_ew
	P_ew				0.28	0.46	7	0		ApAj, FMNH P25112
	R_ew				0.28	0.46	7	0		ApAj, FMNH P25112
	S_iw
	P_iw				0.3	0.48	6	0	ApAj, FMNH P25112
	R_iw				0.3	0.48	7	0	ApAj, FMNH P25112
BrEx + BrAm	S_ew				0.15	1
	P_ew						2	0
	R_ew						1	0
	S_iw			3
	P_iw						1	0
	R_iw						1	0
Amphicoelias + mdA	S_ew
	P_ew				0.26	0.5	2	0		ApAj, FMNH P25112
	R_ew						2	0		ApAj, FMNH P25112
	S_iw
	P_iw				0.29	0.48	2	0	ApAj, FMNH P25112
	R_iw						2	0	ApAj, FMNH P25112
FMNH P25112 + mdA	S_ew
	P_ew
	R_ew
	S_iw
	P_iw				0.32	0.54	2	0
	R_iw						2	0
Eobrontosaurus + mdA	S_ew
	P_ew				0.3	0.6	3	0		ApAj
	R_ew						3	0		ApAj
	S_iw
	P_iw				0.32	0.59	2	0	ApAj
	R_iw						2	0	ApAj
Eobrontosaurus + Amphicoelias	S_ew				0.08	1
	P_ew
	R_ew
	S_iw			3
	P_iw
	R_iw
ElPa + mdA	S_ew
	P_ew				0.28	0.66	3	0		ApAj
	R_ew						3	0		ApAj
	S_iw
	P_iw				0.32	0.65	2	0	ApAj
	R_iw						2	0	ApAj
UW 15556 + mdA	S_ew			13
	P_ew		BYU 1252-18531 + UW 15556		0.37	1	5	0		ApAj
	R_ew		BYU 1252-18531 + UW 15556				5	0		ApAj
	S_iw
	P_iw				0.38	0.84	4	0	ApAj
	R_iw						4	0	ApAj
BYU 1252-18531 + UW 15556	S_ew			13
	P_ew		UW 15556 + mdA		0.37	1	5	0
	R_ew		UW 15556 + mdA				5	0
	S_iw
	P_iw
	R_iw
BYU 1252-18531 + ApAj	S_ew
	P_ew
	R_ew
	S_iw			2
	P_iw				0.34	1	10	1
	R_iw						10	1
Diplodocinae	S_ew
	P_ew				0.27	0.27	3	0	FMNH P25112
	R_ew				0.29	0.3	3	0	FMNH P25112
	S_iw
	P_iw		WDC-FS001A + mdD		0.27	0.27	6	0	AuBo	FMNH P25112
	R_iw		WDC-FS001A + mdD		0.28	0.28	6	0	AuBo	FMNH P25112
WDC-FS001A + mdD	S_ew
	P_ew				0.26	0.27	4	0
	R_ew				0.29	0.29	4	0
	S_iw
	P_iw		Diplodocinae		0.27	0.27	6	0	AuBo
	R_iw		Diplodocinae		0.28	0.28	6	0	AuBo
WDC-FS001A + SMA 0087	S_ew				0.11	1
	P_ew						3	0
	R_ew						3	0
	S_iw
	P_iw						4	0
	R_iw						4	0
Tornieria + mdD	S_ew
	P_ew				0.27	0.27	3	0
	R_ew				0.29	0.3	3	0
	S_iw
	P_iw				0.27	0.28	2	0	AuBo
	R_iw				0.28	0.29	2	0	AuBo
ToAf + MB.R. Skeleton k	S_ew			2	0.06	1
	P_ew						4	0
	R_ew						4	0
	S_iw			10
	P_iw						3	0
	R_iw						3	0
Dinheirosaurus + mdD	S_ew
	P_ew				0.27	0.28	2	0
	R_ew				0.3	0.31	2	0
	S_iw
	P_iw				0.27	0.28	3	0	AuBo
	R_iw				0.29	0.29	3	0	AuBo
Dinheirosaurus + Supersaurus	S_ew
	P_ew				0.27	0.74	6	1
	R_ew						6	1
	S_iw			5
	P_iw				0.17	0.54	4	1	AuBo
	R_iw						4	1	AuBo
Australodocus + Supersaurus	S_ew
	P_ew
	R_ew
	S_iw
	P_iw				0.16	0.59	3	0
	R_iw						3	0
SuVi + WDC-DMJ 021	S_ew			26	0.26	1
	P_ew						7	0
	R_ew						7	0
	S_iw			24
	P_iw						1	0
	R_iw						1	0
Leinkupal + mdD	S_ew
	P_ew				0.27	0.27	1	1
	R_ew				0.3	0.31	1	1
	S_iw
	P_iw				0.28	0.29	1	1
	R_iw				0.29	0.3	1	1
Galeamopus + mdD	S_ew
	P_ew				0.28	0.28	2	1
	R_ew				0.31	0.32	1	1
	S_iw
	P_iw				0.29	0.3	1	1
	R_iw				0.31	0.32	1	1
Galeamopus	S_ew
	P_ew				0.22	0.38	5	2	AMNH 969
	R_ew		USNM 2671 + md Galeamopus		0.22	0.41	1	1
	S_iw
	P_iw				0.22	0.38	4	2	AMNH 969
	R_iw						4	2	AMNH 969
USNM 2673 + md Galeamopus	S_ew
	P_ew
	R_ew		Galeamopus		0.22	0.41	1	1
	S_iw
	P_iw				0.22	0.41	1	1
	R_iw						1	1
SMA 0011 + (GaHa + ML 418)	S_ew				0.23	0.55
	P_ew						6	0
	R_ew						3	0
	S_iw
	P_iw						5	0
	R_iw						5	0
GaHa + ML 418	S_ew				0.04	1
	P_ew						1	0
	R_ew						1	0
	S_iw
	P_iw						1	0
	R_iw						1	0
USNM 2673 + SMA 0011	S_ew			2	0.19	1
	P_ew
	R_ew
	S_iw			2
	P_iw
	R_iw
Diplodocus + mdD	S_ew
	P_ew				0.26	0.28	21	2
	R_ew				0.3	0.33	13	2
	S_iw
	P_iw				0.27	0.3	12	2
	R_iw				0.3	0.33	11	2
D. carnegii + md Diplodocus	S_ew
	P_ew
	R_ew				0.34	0.61	9	1
	S_iw			2
	P_iw				0.34	0.61	8	1
	R_iw						8	1
DiCa + CM 94	S_ew			4	0.39	1
	P_ew
	R_ew						6	0
	S_iw			12
	P_iw						5	0
	R_iw						6	0
DipLo + (AMNH 223 + D. hallorum)	S_ew				0.21	0.57
	P_ew
	R_ew
	S_iw			4
	P_iw
	R_iw
AMNH 223 + D. hallorum	S_ew			12
	P_ew
	R_ew				0.26	0.72	5	1
	S_iw			8
	P_iw				0.26	0.72	5	1
	R_iw						5	1
SeHa + md Diplodocus	S_ew			7
	P_ew
	R_ew				0.24	0.81	1	0
	S_iw			12
	P_iw				0.24	0.81	1	0
	R_iw						1	0
DMNS 1494 + USNM 10865	S_ew			15	0.24	1
	P_ew
	R_ew						1	0
	S_iw			19
	P_iw						1	0
	R_iw						1	0
CM 3452 + mdD	S_ew
	P_ew				0.2	0.3	14	1
	R_ew				0.22	0.34	3	0
	S_iw
	P_iw				0.2	0.3	4	0
	R_iw				0.22	0.34	3	0
Kaatedocus + Barosaurus	S_ew
	P_ew
	R_ew				0.2	0.35	2	0
	S_iw
	P_iw
	R_iw				0.2	0.35	2	0
SMA O25-8 + (KaSi + (SMA D16-3 + AMNH 7530))	S_ew			2	0.15	0.46
	P_ew
	R_ew
	S_iw			2
	P_iw
	R_iw
KaSi + (SMA D16-3 + AMNH 7530)	S_ew			7	0.17	0.56
	P_ew						17	0
	R_ew						8	0
	S_iw			16
	P_iw						16	0
	R_iw						8	0
SMA D16-3 + AMNH 7530	S_ew			8	0.05	1
	P_ew						1	0
	R_ew						0	0
	S_iw			14
	P_iw						1	0
	R_iw						0	0
AMNH 7535 + mdD	S_ew
	P_ew
	R_ew				0.21	0.57	1	0
	S_iw
	P_iw
	R_iw				0.21	0.57	1	0
CM 11984 + (AMNH 6341 + BaLe)	S_ew			13
	P_ew
	R_ew				0.27	0.74	2	0
	S_iw			12
	P_iw
	R_iw				0.27	0.74	2	0
AMNH 6341 + BaLe	S_ew			32	0.33	1
	P_ew
	R_ew						4	0
	S_iw			29
	P_iw
	R_iw						4	0
USNM 2672 + CM 11161	S_ew			3	0.21	1
	P_ew
	R_ew
	S_iw			8
	P_iw
	R_iw

## Sheet: S60-AMNH6341+BaLe
Table S60: Synapomorphies AMNH 6341 + BaLe
synapomorphies	recovered by	scored	convergencies		status
			outside Diplodocinae	within Diplodocinae
137-1	R_ew	1	y	?AuBo	shared
	R_iw	1	y	?AuBo
183-1	R_ew	1	y	y	shared
	R_iw	1	y	y
188-1	R_ew	1	y	y	shared
	R_iw	1	y	y
200-1	R_ew	1	y	n	shared
	R_iw	1	y	n
Evaluation of the status of the recovered 'synapomorphies', indicating their character state, by which analysis they were found, and how many specimens within the clade in question were scored for these characters. Convergencies occurring within Diplodocinae or outside are indicated (y). Questionable, convergent ingroup type specimens are indicated by a four letter code composed of the first two …

## Sheet: S61-CM11984+BaLe
Table S61: Synapomorphies CM 11984 + (AMNH 6341 + BaLe)
synapomorphies	recovered by	scored	convergencies		ingroup variation	status
			outside Diplodocinae	within Diplodocinae
172-1	R_ew	1	y	y		shared
	R_iw	1	y	y
184-2	R_ew	1	y	y	1) AMNH 6341	ambiguous
	R_iw	1	y	y	1) AMNH 6341
Evaluation of the status of the recovered 'synapomorphies', indicating their character state, by which analysis they were found, and how many specimens within the clade in question were scored for these characters. Convergencies occurring within Diplodocinae or outside are indicated (y). Ingroup variation lists the specimens within the group under study that show a different coding compared to th…

## Sheet: S62-AMNH7535+BaLe
Table S62: Synapomorphies AMNH 7535 + (CM 11984 + (Barosaurus lentusYPM 429 + AMNH 6341))
synapomorphies	recovered by	scored	convergencies		status
			within Diplodocinae	outside Diplodocinae
166-2	R_ew	0.75	y	y	shared
	R_iw	0.75	y	y
Evaluation of the status of the recovered 'synapomorphies', indicating their character state, by which analysis they were found, and how many specimens within the clade in question were scored for these characters. Convergencies occurring within Diplodocinae or outside are indicated (y).

## Sheet: S63-AMNH7530+SMAD16
Table S63: Synapomorphies AMNH 7530 + SMA D16-3
synapomorphies	recovered by	scored	convergencies		status
			within Diplodocinae	outside Diplodocinae
87-1	P_ew	1	y	y	shared
	P_iw	1	y	y
Evaluation of the status of the recovered 'synapomorphies', indicating their character state, by which analysis they were found, and how many specimens within the clade in question were scored for these characters. Convergencies occurring within Diplodocinae or outside are indicated (y).

## Sheet: S64-KaSi
Table S64: Synapomorphies KaSi + (SMA D16-3 + AMNH 7530)
synapomorphies	recovered by	scored	convergencies		status
			within Diplodocinae	outside Diplodocinae
17-0	P_ew	0.666667	y	y	shared
	P_iw	0.666667	y	y
27-0	P_ew	0.666667	n	y	shared
	P_iw	0.666667	n	y
32-1	P_ew	0.666667	n	y	shared
	P_iw	0.666667	n	y
35-0	P_ew	0.666667	y	y	shared
80-0	P_iw	0.666667	y	y	shared
85-1	P_ew	1	y	y	shared
	P_iw	1	y	y
131-0	P_ew	0.666667	y	y	shared
	R_ew	0.666667	y	y
	P_iw	0.666667	y	y
	R_iw	0.666667	y	y
166-1	P_ew	0.666667	y	y	shared
	P_iw	0.666667	y	y
178-1	P_ew	0.666667	n	y	shared
	R_ew	0.666667	n	y
	P_iw	0.666667	n	y
	R_iw	0.666667	n	y
183-1	R_ew	0.666667	y	y	shared
	R_iw	0.666667	y	y
187-0	P_ew	0.666667	y	y	shared
	P_iw	0.666667	y	y
199-1	P_ew	0.666667	y	y	shared
202-1	P_ew	0.666667	n	y	shared
	R_ew	0.666667	n	y
	P_iw	0.666667	n	y
	R_iw	0.666667	n	y
203-0	P_ew	0.666667	y	y	shared
	R_ew	0.666667	y	y
	P_iw	0.666667	y	y
	R_iw	0.666667	y	y
205-0	P_ew	0.666667	y	y	shared
	R_ew	0.666667	y	y
	P_iw	0.666667	y	y
	R_iw	0.666667	y	y
211-1	P_ew	0.666667	n	y	shared
	R_ew	0.666667	n	y
	P_iw	0.666667	n	y
	R_iw	0.666667	n	y
212-1	P_ew	0.666667	n	y	shared
	R_ew	0.666667	n	y
	P_iw	0.666667	n	y
	R_iw	0.666667	n	y
213-0	P_ew	0.666667	y	y	shared
	P_iw	0.666667	y	y
214-0	P_ew	0.666667	y	y	shared
	P_iw	0.666667	y	y
Evaluation of the status of the recovered 'synapomorphies', indicating their character state, by which analysis they were found, and how many specimens within the clade in question were scored for these characters. Convergencies occurring within Diplodocinae or outside are indicated (y).

## Sheet: S65-KaSi+BaLe
Table S65: Synapomorphies Kaatedocus + Barosaurus
synapomorphies	recovered by	scored	convergencies		status
			within Diplodocinae	outside Diplodocinae
157-0	R_ew	0.428571	n	y	shared
	R_iw	0.428571	n	y
164-1	R_ew	0.857143	y	y	shared
	R_iw	0.857143	y	y
Evaluation of the status of the recovered 'synapomorphies', indicating their character state, by which analysis they were found, and how many specimens within the clade in question were scored for these characters. Convergencies occurring within Diplodocinae or outside are indicated (y).

## Sheet: S66-CM3452+mdD
Table S66: Synapomorphies CM 3452 + (Kaatedocus + Barosaurus)
synapomorphies	recovered by	scored	convergencies		ingroup variation	status
			outside Diplodocinae	within Diplodocinae
2-0	P_ew	0.4	y	y		shared
10-1	P_ew	0.2	y	y		shared
19-1	P_ew	0.4	n	y		shared
48-2	P_ew	0.3	n	n		unambiguous
52-1	P_ew	0.5	n	y	0) CM 11255	invalid
65-1	P_ew	0.6	y	y		shared
67-1	P_ew	0.6	n	y		shared
87-0	P_ew	0.6	y	n	1) AMNH 7530, SMA D16-3	invalid
113-1	P_ew	0.3	y	y		shared
134-0	P_ew	0.7	y	y		shared
	R_ew	0.875	y	y
	P_iw	0.7	y	y
	R_iw	0.875	y	y
140-2	P_ew	0.5	y	y		shared
	R_ew	0.625	y	y
	P_iw	0.5	y	y
	R_iw	0.625	y	y
182-1	P_ew	0.7	y	y		shared
184-0	P_ew	0.7	y	n	1) AMNH 6341	ambiguous
	R_ew	0.875	y	n	1) AMNH 6341
	P_iw	0.7	y	n	1) AMNH 6341; 2) CM 11984 + mdD
	R_iw	0.875	y	n	1) AMNH 6341; 2) CM 11984 + mdD
187-1	P_ew	0.6	y	y	0) KaSi, AMNH 7530	ambiguous
	P_iw	0.6	y	y	0) KaSi, AMNH 7530
Evaluation of the status of the recovered 'synapomorphies', indicating their character state, by which analysis they were found, and how many specimens within the clade in question were scored for these characters. Convergencies occurring within Diplodocinae or outside are indicated (y). Ingroup variation lists the specimens within the group under study that show a different coding compared to th…

## Sheet: S67-DMNS+USNM
Table S67: Synapomorphies DMNS 1494 + USNM 10865
synapomorphies	recovered by	scored	convergencies		status
			within Diplodocinae	outside Diplodocinae
258-1	R_ew	1	y	y	shared
	P_iw	1	y	y
	R_iw	1	y	y
Evaluation of the status of the recovered 'synapomorphies', indicating their character state, by which analysis they were found, and how many specimens within the clade in question were scored for these characters. Convergencies occurring within Diplodocinae or outside are indicated (y).

## Sheet: S68-SeHa+mdD
Table S68: Synapomorphies „Seismosaurus“ hallorum NMMNH 3690 + (DMNS 1494 + USNM 10865)
synapomorphies	recovered by	scored	convergencies		status
			within Diplodocinae	outside Diplodocinae
426-1	R_ew	0.666667	y	y	shared
	P_iw	0.666667	y	y
	R_iw	0.666667	y	y
Evaluation of the status of the recovered 'synapomorphies', indicating their character state, by which analysis they were found, and how many specimens within the clade in question were scored for these characters. Convergencies occurring within Diplodocinae or outside are indicated (y).

[truncated: 90 more sheets: S69-DipHa, S70-DipCa, S71-DipCa+DipHa, S72-Dip+mdD, S73-GaHa+ML418, S74-SMA0011+mdG, S75-USNM2673+mdG, S76-Gal, S77-Gal+mdD, S78-LeLa+mdD, S79-Sup, S80-Sup+Aus, S81-Sup+Din, S82-Sup+mdD, S83-Tor, S84-Tor+mdD, S85-WDC+SMA, S86-WDC+mdD, S87-Diplodocinae, S88-ApAj+BYU …]
