# Supplementary material for: A specimen-level phylogenetic analysis and taxonomic revision of Diplodocidae (Dinosauria, Sauropoda)
Source: PeerJ. 2015 Apr 7;3:e857. doi: 10.7717/peerj.857 (PMC4393826; doi:10.7717/peerj.857)
Supplement: Supplemental Information 8 [file peerj-03-857-s008.odt]

### Supplementary Data 4
### Synapomorphies implied weighting analysis
Please note that character numbering starts with 0, not 1.
### R_iw
Tree 60001 
Shunosaurus lii 
 No autapomorphies 
Spinophorosaurus nigerensis 
 Char. 0: 1 --> 2 
 Char. 25: 0 --> 1 
 Char. 28: 0 --> 1 
 Char. 63: 0 --> 1 
 Char. 65: 0 --> 1 
 Char. 90: 0 --> 1 
 Char. 97: 0 --> 1 
 Char. 160: 0 --> 1 
 Char. 165: 0 --> 1 
 Char. 179: 0 --> 1 
 Char. 180: 0 --> 1 
 Char. 181: 0 --> 1 
 Char. 186: 0 --> 1 
 Char. 189: 0 --> 1 
 Char. 195: 0 --> 1 
 Char. 199: 0 --> 1 
 Char. 202: 0 --> 1 
 Char. 273: 0 --> 1 
 Char. 298: 1 --> 0 
 Char. 326: 0 --> 1 
 Char. 331: 0 --> 1 
 Char. 333: 0 --> 2 
 Char. 366: 0 --> 1 
 Char. 379: 1 --> 0 
Omeisaurus 
 Char. 72: 0 --> 1 
 Char. 76: 0 --> 1 
 Char. 165: 0 --> 2 
 Char. 175: 0 --> 1 
 Char. 197: 0 --> 1 
 Char. 278: 1 --> 0 
 Char. 284: 0 --> 1 
 Char. 327: 0 --> 1 
 Char. 342: 0 --> 1 
 Char. 358: 0 --> 1 
 Char. 372: 0 --> 1 
 Char. 386: 1 --> 2 
 Char. 392: 0 --> 1 
 Char. 413: 0 --> 1 
 Char. 475: 1 --> 0 
Mamenchisaurus 
 Char. 57: 0 --> 1 
 Char. 62: 1 --> 0 
 Char. 73: 0 --> 1 
 Char. 125: 0 --> 1 
 Char. 129: 01 --> 2 
 Char. 170: 2 --> 1 
 Char. 206: 0 --> 1 
 Char. 227: 01 --> 2 
 Char. 253: 0 --> 1 
 Char. 272: 0 --> 1 
 Char. 294: 0 --> 1 
 Char. 303: 0 --> 3 
 Char. 357: 1 --> 0 
 Char. 369: 0 --> 1 
 Char. 398: 0 --> 1 
 Char. 425: 0 --> 1 
 Char. 465: 1 --> 0 
 Char. 474: 0 --> 1 
Jobaria tiguidensis 
 Char. 122: 1 --> 0 
 Char. 134: 1 --> 0 
 Char. 140: 0 --> 1 
 Char. 152: 0 --> 2 
 Char. 156: 1 --> 0 
 Char. 159: 0 --> 1 
 Char. 180: 0 --> 1 
 Char. 183: 0 --> 1 
 Char. 184: 1 --> 0 
 Char. 189: 0 --> 1 
 Char. 197: 0 --> 1 
 Char. 212: 0 --> 1 
 Char. 223: 1 --> 0 
 Char. 251: 1 --> 0 
 Char. 265: 1 --> 0 
 Char. 269: 2 --> 0 
 Char. 275: 1 --> 0 
 Char. 278: 1 --> 0 
 Char. 352: 0 --> 1 
 Char. 392: 0 --> 1 
 Char. 407: 1 --> 0 
 Char. 432: 0 --> 1 
 Char. 435: 0 --> 1 
 Char. 444: 0 --> 1 
Turiasaurus riodevensis 
 No autapomorphies 
Losillasaurus giganteus type 
 Char. 260: 0 --> 1 
 Char. 261: 0 --> 1 
 Char. 309: 0 --> 1 
 Char. 386: 1 --> 0 
Camarasaurus 
 Char. 89: 0 --> 1 
 Char. 260: 0 --> 1 
 Char. 351: 0 --> 1 
 Char. 386: 1 --> 2 
 Char. 432: 0 --> 1 
 Char. 437: 0 --> 1 
Amphicoelias latus AMNH 5765 
 No autapomorphies 
Apatosaurus grandis YPM 1901 
 Char. 340: 0 --> 1 
 Char. 344: 0 --> 1 
 Char. 348: 0 --> 1 
 Char. 352: 0 --> 1 
 Char. 361: 2 --> 1 
 Char. 363: 0 --> 1 
 Char. 373: 2 --> 1 
 Char. 429: 1 --> 2 
 Char. 450: 0 --> 1 
 Char. 458: 0 --> 1 
 Char. 465: 1 --> 0 
Dystrophaeus viaemalae USNM 2364 
 Char. 369: 0 --> 1 
Lourinhasaurus alenquerensis lectotype 
 Char. 303: 0 --> 1 
 Char. 305: 0 --> 1 
 Char. 369: 0 --> 1 
 Char. 379: 1 --> 0 
 Char. 392: 0 --> 1 
 Char. 409: 0 --> 1 
 Char. 420: 0 --> 1 
 Char. 423: 1 --> 0 
 Char. 425: 0 --> 1 
Giraffatitan brancai 
 Char. 62: 1 --> 0 
 Char. 82: 1 --> 0 
 Char. 117: 0 --> 1 
 Char. 165: 0 --> 2 
 Char. 233: 0 --> 1 
 Char. 260: 0 --> 1 
 Char. 261: 0 --> 1 
 Char. 289: 0 --> 1 
 Char. 303: 0 --> 1 
 Char. 305: 0 --> 1 
 Char. 312: 0 --> 1 
 Char. 372: 0 --> 1 
 Char. 382: 1 --> 0 
 Char. 385: 1 --> 0 
SMA 0009 
 Char. 132: 0 --> 1 
 Char. 157: 0 --> 1 
 Char. 167: 1 --> 0 
 Char. 172: 0 --> 1 
 Char. 199: 0 --> 1 
 Char. 217: 0 --> 1 
 Char. 238: 0 --> 1 
 Char. 254: 0 --> 1 
 Char. 261: 0 --> 1 
 Char. 265: 1 --> 0 
 Char. 278: 1 --> 0 
 Char. 284: 0 --> 2 
 Char. 294: 0 --> 2 
 Char. 303: 0 --> 1 
 Char. 320: 0 --> 1 
 Char. 329: 0 --> 1 
 Char. 333: 0 --> 1 
 Char. 341: 0 --> 1 
 Char. 363: 0 --> 1 
 Char. 371: 0 --> 1 
 Char. 393: 1 --> 0 
 Char. 395: 0 --> 1 
 Char. 412: 0 --> 1 
 Char. 431: 1 --> 0 
 Char. 433: 0 --> 1 
 Char. 439: 0 --> 1 
 Char. 465: 1 --> 0 
 Char. 475: 1 --> 0 
Brachiosaurus altithorax 
 Char. 25: 0 --> 1 
 Char. 30: 0 --> 1 
 Char. 326: 0 --> 1 
 Char. 404: 0 --> 1 
 Char. 407: 0 --> 1 
 Char. 412: 0 --> 1 
 Char. 431: 1 --> 0 
 Char. 433: 0 --> 1 
Australodocus bohetii type 
 Char. 129: 1 --> 2 
 Char. 166: 0 --> 1 
 Char. 170: 2 --> 1 
 Char. 173: 0 --> 1 
 Char. 178: 1 --> 0 
 Char. 188: 1 --> 0 
 Char. 217: 1 --> 0 
Ligabuesaurus leanzai 
 Char. 127: 1 --> 2 
 Char. 140: 0 --> 1 
 Char. 197: 0 --> 1 
 Char. 242: 0 --> 1 
 Char. 363: 0 --> 1 
 Char. 369: 0 --> 1 
Isisaurus colberti 
 Char. 191: 1 --> 0 
 Char. 235: 0 --> 1 
 Char. 358: 0 --> 1 
Haplocanthosaurus priscus 
 Char. 158: 0 --> 1 
 Char. 166: 0 --> 1 
 Char. 173: 0 --> 1 
 Char. 176: 0 --> 1 
 Char. 184: 1 --> 0 
 Char. 186: 0 --> 1 
 Char. 200: 0 --> 1 
 Char. 223: 1 --> 0 
 Char. 227: 1 --> 0 
 Char. 236: 0 --> 1 
 Char. 241: 0 --> 1 
 Char. 246: 0 --> 1 
 Char. 263: 0 --> 1 
 Char. 287: 0 --> 1 
 Char. 296: 0 --> 1 
 Char. 323: 0 --> 1 
 Char. 348: 0 --> 1 
 Char. 372: 0 --> 1 
 Char. 411: 0 --> 1 
 Char. 420: 0 --> 1 
Limaysaurus tessonei 
 Char. 186: 0 --> 1 
 Char. 296: 0 --> 1 
 Char. 305: 0 --> 1 
 Char. 349: 0 --> 1 
Cathartesaura anaerobica 
 Char. 198: 0 --> 1 
 Char. 320: 0 --> 1 
 Char. 338: 1 --> 0 
 Char. 342: 0 --> 1 
Zapalasaurus bonapartei 
 Char. 308: 0 --> 1 
 Char. 390: 0 --> 1 
Nigersaurus taqueti 
 Char. 106: 0 --> 1 
 Char. 111: 0 --> 1 
 Char. 113: 1 --> 0 
 Char. 165: 0 --> 1 
 Char. 170: 1 --> 2 
 Char. 182: 0 --> 1 
 Char. 184: 1 --> 2 
 Char. 213: 1 --> 0 
 Char. 237: 0 --> 1 
 Char. 257: 0 --> 1 
 Char. 327: 0 --> 1 
Demandasaurus darwini 
 Char. 113: 1 --> 2 
 Char. 118: 1 --> 0 
 Char. 193: 0 --> 1 
 Char. 272: 0 --> 1 
 Char. 281: 1 --> 2 
 Char. 324: 1 --> 0 
 Char. 326: 0 --> 1 
 Char. 329: 0 --> 1 
 Char. 332: 0 --> 1 
 Char. 333: 2 --> 3 
 Char. 429: 1 --> 2 
Amphicoelias altus AMNH 5764 
 Char. 255: 0 --> 1 
 Char. 264: 0 --> 1 
 Char. 267: 1 --> 0 
 Char. 274: 1 --> 0 
 Char. 426: 12 --> 0 
Dicraeosaurus hansemanni 
 Char. 32: 0 --> 1 
 Char. 46: 0 --> 1 
 Char. 59: 1 --> 0 
 Char. 132: 0 --> 1 
 Char. 137: 0 --> 1 
 Char. 170: 1 --> 0 
 Char. 181: 1 --> 0 
 Char. 211: 0 --> 1 
 Char. 216: 0 --> 1 
 Char. 429: 1 --> 0 
 Char. 443: 1 --> 0 
Brachytrachelopan mesai 
 Char. 197: 0 --> 1 
 Char. 213: 1 --> 0 
 Char. 407: 0 --> 1 
Amargasaurus cazaui 
 Char. 56: 0 --> 1 
 Char. 62: 1 --> 0 
 Char. 80: 0 --> 1 
 Char. 96: 0 --> 1 
 Char. 183: 0 --> 1 
 Char. 186: 0 --> 1 
 Char. 188: 1 --> 0 
 Char. 206: 1 --> 0 
 Char. 209: 1 --> 0 
 Char. 242: 0 --> 1 
 Char. 243: 1 --> 0 
 Char. 257: 0 --> 1 
 Char. 303: 1 --> 0 
 Char. 381: 0 --> 1 
 Char. 386: 1 --> 0 
 Char. 387: 1 --> 0 
 Char. 390: 0 --> 1 
 Char. 411: 0 --> 1 
 Char. 431: 1 --> 0 
 Char. 432: 0 --> 1 
Suuwassea emilieae ANS 21122 
 No autapomorphies 
Apatosaurus ajax YPM 1860 
 Char. 132: 1 --> 0 
 Char. 163: 0 --> 1 
 Char. 167: 1 --> 0 
 Char. 168: 0 --> 1 
 Char. 186: 0 --> 1 
 Char. 196: 1 --> 0 
 Char. 197: 0 --> 1 
 Char. 207: 1 --> 0 
 Char. 237: 0 --> 1 
 Char. 257: 1 --> 0 
 Char. 270: 1 --> 0 
 Char. 278: 0 --> 1 
 Char. 291: 0 --> 1 
 Char. 367: 1 --> 0 
Apatosaurus laticollis YPM 1861 
 Char. 127: 1 --> 2 
 Char. 176: 0 --> 1 
 Char. 197: 0 --> 1 
 Char. 200: 1 --> 0 
Brontosaurus excelsus YPM 1980 
 Char. 237: 1 --> 0 
 Char. 354: 1 --> 0 
Brontosaurus amplus YPM 1981 
 Char. 260: 1 --> 0 
 Char. 353: 1 --> 0 
 Char. 373: 1 --> 0 
 Char. 374: 1 --> 0 
 Char. 375: 0 --> 1 
 Char. 411: 0 --> 1 
 Char. 421: 1 --> 0 
 Char. 435: 0 --> 1 
Apatosaurus louisae type 
 No autapomorphies 
Atlantosaurus immanis YPM 1840 
 Char. 141: 0 --> 1 
 Char. 217: 0 --> 1 
Elosaurus parvus CM 566 
 Char. 134: 1 --> 0 
 Char. 137: 1 --> 0 
 Char. 226: 1 --> 0 
 Char. 251: 1 --> 0 
 Char. 253: 0 --> 1 
 Char. 257: 1 --> 0 
 Char. 260: 1 --> 0 
 Char. 365: 1 --> 0 
 Char. 385: 1 --> 0 
 Char. 436: 0 --> 1 
 Char. 447: 0 --> 1 
UW 15556 
 Char. 182: 0 --> 1 
 Char. 201: 0 --> 1 
 Char. 208: 1 --> 0 
 Char. 241: 0 --> 1 
 Char. 304: 1 --> 0 
 Char. 388: 1 --> 0 
Apatosaurus minimus AMNH 675 
 Char. 281: 0 --> 1 
 Char. 285: 0 --> 2 
 Char. 287: 0 --> 1 
 Char. 289: 0 --> 1 
 Char. 406: 0 --> 1 
 Char. 407: 0 --> 1 
 Char. 414: 0 --> 1 
 Char. 419: 0 --> 1 
Eobrontosaurus yahnahpin Tate-001
 Char. 127: 1 --> 2 
 Char. 158: 1 --> 0 
 Char. 217: 0 --> 1 
 Char. 244: 1 --> 0 
 Char. 264: 0 --> 1 
 Char. 320: 1 --> 0 
 Char. 338: 0 --> 1 
 Char. 371: 1 --> 0 
 Char. 392: 0 --> 1 
 Char. 393: 1 --> 0 
 Char. 398: 0 --> 1 
NSMT-PV 20375 
 Char. 182: 0 --> 1 
 Char. 242: 0 --> 1 
 Char. 417: 0 --> 1 
 Char. 419: 1 --> 0 
 Char. 430: 0 --> 1 
 Char. 435: 0 --> 1 
LACM 52844 
 Char. 133: 1 --> 0 
 Char. 157: 0 --> 1 
 Char. 295: 1 --> 0 
 Char. 303: 1 --> 0 
 Char. 331: 0 --> 1 
 Char. 381: 0 --> 1 
 Char. 432: 0 --> 1 
AMNH 460 
 Char. 141: 0 --> 1 
 Char. 267: 1 --> 0 
 Char. 270: 0 --> 1 
 Char. 407: 0 --> 1 
 Char. 411: 0 --> 1 
CM 3378 
 Char. 128: 0 --> 1 
 Char. 158: 0 --> 1 
 Char. 173: 0 --> 1 
 Char. 193: 0 --> 1 
 Char. 221: 0 --> 1 
 Char. 223: 0 --> 2 
 Char. 226: 0 --> 1 
 Char. 251: 0 --> 1 
 Char. 257: 0 --> 1 
 Char. 299: 0 --> 3 
 Char. 305: 0 --> 1 
 Char. 319: 0 --> 1 
 Char. 322: 0 --> 1 
 Char. 329: 0 --> 1 
 Char. 332: 0 --> 1 
 Char. 338: 0 --> 1 
 Char. 343: 0 --> 1 
 Char. 346: 0 --> 1 
 Char. 347: 0 --> 1 
 Char. 357: 1 --> 0 
FMNH P25112 
 Char. 225: 1 --> 0 
 Char. 258: 0 --> 1 
 Char. 269: 0 --> 1 
 Char. 295: 1 --> 0 
 Char. 308: 0 --> 1 
 Char. 323: 0 --> 1 
 Char. 411: 0 --> 1 
 Char. 415: 1 --> 0 
 Char. 419: 1 --> 0 
 Char. 429: 0 --> 2 
 Char. 430: 0 --> 1 
ML 418 
 Char. 178: 1 --> 0 
SMA 0087 
 No autapomorphies 
Supersaurus vivianae BYU  
 Char. 258: 1 --> 0 
 Char. 274: 1 --> 0 
WDC DMJ-021 
 Char. 165: 1 --> 2 
 Char. 172: 0 --> 1 
 Char. 174: 0 --> 1 
 Char. 257: 1 --> 2 
Dinheirosaurus lourinhanensis ML 414
 Char. 125: 1 --> 0 
 Char. 138: 0 --> 1 
 Char. 187: 0 --> 1 
 Char. 229: 0 --> 1 
 Char. 280: 0 --> 1 
 Char. 304: 1 --> 0 
Kaatedocus siberi SMA 0004 
 Char. 85: 0 --> 1 
 Char. 166: 0 --> 1 
Tornieria africana holotype 
 Char. 330: 0 --> 1 
Tornieria africana skeleton k 
 No autapomorphies 
Diplodocus longus YPM 1920 
 Char. 305: 0 --> 1 
 Char. 329: 0 --> 1 
 Char. 331: 0 --> 1 
 Char. 333: 0 --> 2 
 Char. 334: 0 --> 1 
 Char. 338: 0 --> 1 
 Char. 343: 0 --> 1 
Diplodocus lacustris YPM 1922 
 Char. 116: 0 --> 1 
 Char. 118: 0 --> 1 
 Char. 119: 0 --> 1 
 Char. 120: 0 --> 1 
 Char. 124: 0 --> 1 
Diplodocus carnegii CM 84 
 Char. 407: 1 --> 0 
 Char. 411: 1 --> 0 
Diplodocus carnegii CM 94 
 Char. 134: 0 --> 1 
 Char. 186: 0 --> 1 
 Char. 200: 0 --> 1 
 Char. 237: 1 --> 0 
 Char. 240: 1 --> 0 
 Char. 353: 0 --> 1 
 Char. 365: 0 --> 1 
 Char. 366: 0 --> 1 
AMNH 223 
 Char. 277: 1 --> 0 
 Char. 337: 0 --> 1 
 Char. 358: 0 --> 1 
 Char. 368: 0 --> 1 
 Char. 411: 1 --> 0 
USNM 10865 
 Char. 340: 0 --> 1 
DMNS 1494 
 Char. 420: 1 --> 0 
 Char. 421: 0 --> 1 
 Char. 447: 1 --> 0 
AMNH 969 
 Char. 82: 1 --> 0 
 Char. 111: 0 --> 1 
 Char. 149: 0 --> 1 
CM 11161 
 Char. 0: 1 --> 0 
 Char. 1: 0 --> 1 
 Char. 2: 0 --> 1 
 Char. 3: 1 --> 2 
 Char. 4: 0 --> 2 
 Char. 7: 0 --> 1 
 Char. 12: 0 --> 1 
 Char. 13: 0 --> 1 
 Char. 14: 0 --> 1 
 Char. 16: 0 --> 1 
 Char. 17: 0 --> 1 
 Char. 19: 0 --> 1 
 Char. 20: 0 --> 1 
 Char. 22: 0 --> 1 
 Char. 23: 0 --> 1 
 Char. 24: 0 --> 1 
 Char. 26: 0 --> 1 
 Char. 30: 0 --> 1 
 Char. 31: 1 --> 0 
 Char. 33: 0 --> 1 
 Char. 34: 0 --> 1 
 Char. 36: 0 --> 1 
 Char. 37: 0 --> 1 
 Char. 39: 0 --> 1 
 Char. 40: 0 --> 1 
 Char. 43: 0 --> 1 
 Char. 44: 0 --> 1 
 Char. 45: 0 --> 1 
 Char. 48: 0 --> 1 
 Char. 52: 0 --> 1 
 Char. 53: 0 --> 1 
 Char. 54: 0 --> 1 
 Char. 55: 0 --> 1 
 Char. 59: 0 --> 1 
 Char. 62: 0 --> 1 
 Char. 67: 0 --> 1 
 Char. 72: 0 --> 1 
 Char. 76: 0 --> 1 
 Char. 78: 0 --> 1 
 Char. 81: 0 --> 1 
 Char. 82: 0 --> 1 
 Char. 84: 0 --> 2 
 Char. 86: 0 --> 1 
 Char. 88: 0 --> 1 
 Char. 90: 0 --> 1 
 Char. 91: 0 --> 1 
 Char. 92: 0 --> 1 
 Char. 93: 0 --> 1 
 Char. 98: 0 --> 1 
 Char. 101: 0 --> 1 
 Char. 102: 0 --> 1 
 Char. 103: 0 --> 1 
 Char. 107: 0 --> 1 
 Char. 108: 0 --> 1 
 Char. 109: 0 --> 1 
 Char. 110: 0 --> 1 
 Char. 112: 0 --> 2 
 Char. 113: 0 --> 1 
 Char. 115: 0 --> 1 
 Char. 116: 0 --> 1 
 Char. 118: 0 --> 1 
 Char. 119: 0 --> 1 
 Char. 120: 0 --> 1 
 Char. 121: 0 --> 1 
 Char. 124: 0 --> 1 
CM 3452 
 Char. 34: 0 --> 1 
 Char. 43: 0 --> 1 
 Char. 88: 1 --> 0 
 Char. 134: 0 --> 1 
 Char. 173: 0 --> 1 
USNM 2672 
 Char. 0: 1 --> 0 
 Char. 1: 0 --> 1 
 Char. 2: 0 --> 1 
 Char. 3: 1 --> 2 
 Char. 4: 0 --> 2 
 Char. 7: 0 --> 1 
 Char. 12: 0 --> 1 
 Char. 13: 0 --> 1 
 Char. 14: 0 --> 1 
 Char. 16: 0 --> 1 
 Char. 17: 0 --> 1 
 Char. 19: 0 --> 1 
 Char. 20: 0 --> 1 
 Char. 22: 0 --> 1 
 Char. 23: 0 --> 1 
 Char. 24: 0 --> 1 
 Char. 26: 0 --> 1 
 Char. 30: 0 --> 1 
 Char. 31: 1 --> 0 
 Char. 33: 0 --> 1 
 Char. 35: 0 --> 1 
 Char. 36: 0 --> 1 
 Char. 37: 0 --> 1 
 Char. 39: 0 --> 1 
 Char. 40: 0 --> 1 
 Char. 41: 0 --> 1 
 Char. 43: 0 --> 1 
 Char. 44: 0 --> 1 
 Char. 45: 0 --> 1 
 Char. 48: 0 --> 1 
 Char. 52: 0 --> 1 
 Char. 53: 0 --> 1 
 Char. 54: 0 --> 1 
 Char. 55: 0 --> 1 
 Char. 59: 0 --> 1 
 Char. 62: 0 --> 1 
 Char. 67: 0 --> 1 
 Char. 72: 0 --> 1 
 Char. 74: 0 --> 1 
 Char. 81: 0 --> 1 
 Char. 84: 0 --> 2 
 Char. 86: 0 --> 1 
 Char. 87: 0 --> 1 
 Char. 88: 0 --> 1 
 Char. 91: 0 --> 1 
 Char. 92: 0 --> 1 
 Char. 93: 0 --> 1 
 Char. 99: 1 --> 0 
 Char. 101: 0 --> 1 
 Char. 103: 0 --> 1 
 Char. 107: 0 --> 1 
 Char. 108: 0 --> 1 
 Char. 109: 0 --> 1 
 Char. 110: 0 --> 1 
 Char. 112: 0 --> 2 
 Char. 113: 0 --> 1 
 Char. 115: 0 --> 1 
 Char. 116: 0 --> 1 
 Char. 118: 0 --> 1 
 Char. 119: 0 --> 1 
 Char. 120: 0 --> 1 
 Char. 121: 0 --> 1 
 Char. 124: 0 --> 1 
 Char. 143: 0 --> 1 
 Char. 144: 0 --> 1 
WDC-FS001A 
 Char. 356: 0 --> 1 
 Char. 450: 0 --> 1 
 Char. 467: 0 --> 1 
Galeamopus hayi HMNS 175 
 Char. 133: 1 --> 0 
 Char. 138: 0 --> 1 
Galeamopus sp. SMA 0011 
 Char. 82: 1 --> 0 
 Char. 87: 1 --> 0 
 Char. 139: 1 --> 2 
 Char. 153: 1 --> 2 
 Char. 161: 0 --> 1 
 Char. 181: 1 --> 0 
 Char. 185: 0 --> 1 
 Char. 190: 0 --> 1 
 Char. 225: 1 --> 0 
 Char. 246: 0 --> 1 
 Char. 278: 1 --> 0 
 Char. 282: 1 --> 0 
 Char. 379: 1 --> 2 
 Char. 385: 1 --> 0 
 Char. 390: 0 --> 1 
Seismosaurus hallorum NMMNH 3690
 Char. 239: 0 --> 1 
 Char. 353: 0 --> 1 
 Char. 354: 0 --> 1 
 Char. 414: 0 --> 1 
Barosaurus lentus YPM 429 
 Char. 135: 0 --> 1 
 Char. 138: 0 --> 1 
 Char. 141: 0 --> 1 
 Char. 255: 1 --> 0 
 Char. 264: 1 --> 0 
 Char. 277: 1 --> 0 
 Char. 280: 1 --> 0 
 Char. 300: 1 --> 0 
Barosaurus affinis YPM 419 
 No autapomorphies 
AMNH 6341 
 Char. 183: 2 --> 1 
 Char. 237: 1 --> 0 
 Char. 268: 1 --> 0 
AMNH 7530 
 No autapomorphies 
CM 11984 
 Char. 166: 0 --> 1 
 Char. 253: 1 --> 0 
 Char. 266: 1 --> 0 
 Char. 267: 1 --> 0 
AMNH 7535 
 No autapomorphies 
Cetiosauriscus stewarti NHMUK R 3078
 No autapomorphies 
Dyslocosaurus polyonychius AC 663
 Char. 441: 0 --> 1 
 Char. 455: 0 --> 1 
 Char. 467: 0 --> 1 
SMA O25-8 
 Char. 24: 0 --> 1 
 Char. 26: 0 --> 1 
 Char. 33: 0 --> 1 
 Char. 34: 0 --> 1 
 Char. 45: 0 --> 1 
 Char. 57: 0 --> 1 
 Char. 59: 0 --> 1 
 Char. 64: 0 --> 1 
 Char. 65: 0 --> 1 
 Char. 66: 0 --> 1 
 Char. 72: 0 --> 1 
 Char. 73: 0 --> 1 
 Char. 74: 0 --> 1 
 Char. 76: 0 --> 1 
 Char. 81: 0 --> 1 
 Char. 82: 0 --> 1 
 Char. 84: 0 --> 2 
 Char. 87: 0 --> 1 
 Char. 88: 0 --> 1 
 Char. 90: 0 --> 1 
 Char. 92: 0 --> 1 
 Char. 93: 0 --> 1 
 Char. 95: 0 --> 1 
 Char. 108: 0 --> 1 
SMA D16-3 
 No autapomorphies 
CM 11255 
 Char. 0: 1 --> 0 
 Char. 2: 0 --> 1 
 Char. 3: 1 --> 2 
 Char. 4: 0 --> 2 
 Char. 7: 0 --> 1 
 Char. 12: 0 --> 1 
 Char. 13: 0 --> 1 
 Char. 14: 0 --> 1 
 Char. 16: 0 --> 1 
 Char. 19: 0 --> 1 
 Char. 20: 0 --> 1 
 Char. 24: 0 --> 1 
 Char. 31: 1 --> 0 
 Char. 36: 0 --> 1 
 Char. 37: 0 --> 1 
 Char. 39: 0 --> 1 
 Char. 41: 0 --> 1 
 Char. 43: 0 --> 1 
 Char. 44: 0 --> 1 
 Char. 45: 0 --> 1 
 Char. 46: 0 --> 1 
 Char. 48: 0 --> 1 
 Char. 53: 0 --> 1 
 Char. 54: 0 --> 1 
 Char. 64: 0 --> 1 
 Char. 66: 0 --> 1 
 Char. 78: 0 --> 1 
 Char. 81: 0 --> 1 
 Char. 82: 0 --> 1 
 Char. 84: 0 --> 2 
 Char. 88: 0 --> 1 
 Char. 92: 0 --> 1 
 Char. 93: 0 --> 1 
 Char. 95: 0 --> 1 
 Char. 97: 0 --> 1 
 Char. 101: 0 --> 1 
 Char. 103: 0 --> 1 
 Char. 107: 0 --> 1 
 Char. 108: 0 --> 1 
 Char. 109: 0 --> 1 
 Char. 112: 0 --> 1 
 Char. 115: 0 --> 1 
 Char. 116: 0 --> 1 
 Char. 117: 0 --> 1 
 Char. 119: 0 --> 1 
 Char. 120: 0 --> 1 
 Char. 121: 0 --> 1 
 Char. 124: 0 --> 1 
USNM 2673 
 Char. 9: 0 --> 1 
 Char. 54: 1 --> 0 
 Char. 57: 1 --> 0 
 Char. 60: 1 --> 0 
 Char. 72: 1 --> 0 
 Char. 95: 0 --> 1 
BYU 1252-18531 
 Char. 138: 0 --> 1 
 Char. 170: 1 --> 2 
 Char. 181: 0 --> 1 
 Char. 213: 1 --> 0 
 Char. 216: 0 --> 1 
 Char. 253: 0 --> 1 
 Char. 338: 0 --> 1 
 Char. 369: 0 --> 1 
 Char. 370: 1 --> 0 
Leinkupal laticauda MMCH Pv 63-1
 Char. 313: 1 --> 0 
Node 82 
 No synapomorphies 
Node 83 
 Char. 35: 0 --> 1 
 Char. 91: 0 --> 1 
 Char. 131: 0 --> 1 
 Char. 133: 0 --> 1 
 Char. 134: 0 --> 1 
 Char. 170: 0 --> 2 
 Char. 184: 0 --> 1 
 Char. 251: 0 --> 1 
 Char. 269: 0 --> 2 
 Char. 285: 0 --> 1 
 Char. 430: 1 --> 0 
 Char. 445: 0 --> 1 
Node 84 
 Char. 21: 0 --> 1 
 Char. 108: 0 --> 1 
 Char. 214: 1 --> 0 
 Char. 286: 0 --> 1 
 Char. 397: 0 --> 1 
 Char. 419: 0 --> 1 
 Char. 452: 0 --> 1 
Node 85 
 Char. 319: 0 --> 1 
 Char. 322: 0 --> 1 
 Char. 462: 1 --> 0 
Node 86 
 Char. 448: 0 --> 1 
Node 87 (Turiasauria)
 Char. 80: 0 --> 1 
 Char. 96: 0 --> 1 
 Char. 97: 0 --> 1 
 Char. 129: 1 --> 0 
 Char. 156: 1 --> 0 
 Char. 170: 2 --> 0 
 Char. 207: 0 --> 1 
 Char. 217: 0 --> 1 
 Char. 227: 1 --> 0 
 Char. 229: 0 --> 1 
 Char. 303: 0 --> 2 
 Char. 381: 0 --> 1 
 Char. 384: 0 --> 1 
Node 88 
 Char. 408: 0 --> 1 
Node 89 
 Char. 326: 0 --> 1 
 Char. 435: 0 --> 1 
Node 90 (Camarasauridae)
 Char. 316: 0 --> 1 
Node 91 
 Char. 4: 0 --> 1 
 Char. 36: 0 --> 1 
 Char. 113: 0 --> 1 
 Char. 124: 0 --> 1 
 Char. 273: 0 --> 1 
 Char. 343: 0 --> 1 
 Char. 366: 0 --> 1 
 Char. 373: 0 --> 2 
 Char. 383: 0 --> 1 
 Char. 385: 0 --> 1 
 Char. 394: 0 --> 1 
 Char. 400: 0 --> 1 
 Char. 440: 1 --> 0 
 Char. 445: 1 --> 0 
 Char. 454: 0 --> 1 
Node 92 (Camarasaurus)
 Char. 91: 1 --> 0 
 Char. 332: 0 --> 1 
 Char. 390: 0 --> 1 
 Char. 407: 1 --> 0 
Node 93 
 Char. 364: 0 --> 1 
Node 94 
 Char. 389: 1 --> 0 
Node 95 (Dicraeosauridae)
 Char. 430: 0 --> 1 
 Char. 442: 0 --> 1 
 Char. 451: 0 --> 1 
 Char. 460: 1 --> 0 
 Char. 475: 1 --> 0 
Node 96 (Flagellicaudata)
 Char. 7: 0 --> 1 
 Char. 14: 0 --> 1 
 Char. 50: 1 --> 0 
 Char. 53: 0 --> 1 
 Char. 55: 0 --> 1 
 Char. 57: 0 --> 1 
 Char. 58: 0 --> 1 
 Char. 86: 0 --> 1 
 Char. 103: 0 --> 1 
 Char. 121: 0 --> 1 
 Char. 122: 1 --> 0 
 Char. 125: 0 --> 1 
 Char. 178: 0 --> 1 
 Char. 201: 1 --> 0 
 Char. 249: 0 --> 1 
 Char. 260: 0 --> 1 
 Char. 275: 1 --> 0 
 Char. 302: 0 --> 1 
 Char. 303: 0 --> 1 
 Char. 304: 0 --> 1 
 Char. 332: 0 --> 1 
 Char. 351: 1 --> 0 
 Char. 370: 0 --> 1 
 Char. 422: 0 --> 1 
 Char. 423: 1 --> 0 
 Char. 424: 0 --> 1 
 Char. 462: 0 --> 1 
 Char. 464: 0 --> 1 
Node 97 (Diplodocimorpha)
 Char. 281: 0 --> 1 
 Char. 299: 0 --> 1 
 Char. 316: 0 --> 1 
 Char. 317: 0 --> 1 
 Char. 408: 0 --> 1 
Node 98 (Diplodocoidea)
 Char. 213: 0 --> 1 
 Char. 214: 0 --> 1 
 Char. 427: 1 --> 0 
 Char. 453: 0 --> 1 
Node 99 (Neosauropoda)
 Char. 224: 0 --> 1 
 Char. 351: 0 --> 1 
 Char. 382: 0 --> 1 
 Char. 407: 1 --> 0 
 Char. 457: 0 --> 1 
 Char. 460: 0 --> 1 
Node 100 
 Char. 137: 1 --> 0 
 Char. 170: 2 --> 1 
 Char. 230: 0 --> 1 
 Char. 240: 0 --> 1 
 Char. 262: 0 --> 1 
Node 101 (Brachiosauridae)
 Char. 132: 0 --> 1 
 Char. 182: 0 --> 1 
 Char. 263: 0 --> 1 
 Char. 266: 01 --> 2 
 Char. 401: 1 --> 2 
 Char. 435: 0 --> 1 
Node 102 (Titanosauriformes)
 Char. 129: 1 --> 2 
 Char. 352: 0 --> 1 
 Char. 367: 1 --> 0 
 Char. 386: 1 --> 0 
 Char. 409: 0 --> 1 
 Char. 428: 0 --> 1 
 Char. 429: 1 --> 2 
Node 103 
 Char. 130: 1 --> 0 
 Char. 135: 0 --> 1 
 Char. 171: 0 --> 1 
Node 104 
 Char. 175: 0 --> 1 
 Char. 249: 1 --> 0 
 Char. 250: 0 --> 1 
 Char. 283: 0 --> 1 
Node 105 
 Char. 411: 0 --> 1 
 Char. 419: 1 --> 0 
 Char. 447: 0 --> 1 
Node 106 
 Char. 306: 0 --> 1 
 Char. 331: 0 --> 1 
Node 107 (Diplodocinae)
 Char. 266: 0 --> 1 
 Char. 272: 0 --> 1 
 Char. 299: 1 --> 3 
 Char. 420: 0 --> 1 
 Char. 441: 0 --> 1 
 Char. 458: 0 --> 1 
Node 108 (Diplodocidae)
 Char. 22: 0 --> 1 
 Char. 24: 0 --> 1 
 Char. 49: 0 --> 1 
 Char. 126: 0 --> 1 
 Char. 198: 0 --> 1 
 Char. 207: 0 --> 1 
 Char. 223: 1 --> 2 
 Char. 257: 0 --> 1 
 Char. 258: 0 --> 1 
 Char. 262: 1 --> 0 
 Char. 313: 0 --> 1 
 Char. 315: 0 --> 1 
 Char. 318: 0 --> 1 
 Char. 320: 0 --> 1 
 Char. 382: 1 --> 0 
 Char. 391: 0 --> 1 
 Char. 427: 0 --> 1 
Node 109 (Somphospondyli)
 Char. 184: 1 --> 0 
 Char. 185: 0 --> 1 
 Char. 188: 1 --> 0 
 Char. 227: 1 --> 2 
 Char. 232: 0 --> 1 
 Char. 262: 1 --> 0 
 Char. 273: 1 --> 0 
 Char. 365: 0 --> 1 
 Char. 366: 1 --> 0 
 Char. 370: 0 --> 1 
Node 110 (Limaysaurinae)
 Char. 184: 1 --> 0 
 Char. 318: 0 --> 1 
 Char. 363: 0 --> 1 
Node 111 
 Char. 335: 0 --> 1 
 Char. 416: 0 --> 1 
 Char. 418: 0 --> 1 
 Char. 420: 0 --> 1 
Node 112 (Rebbachisauridae)
 Char. 188: 1 --> 0 
 Char. 196: 0 --> 1 
 Char. 324: 0 --> 1 
 Char. 333: 0 --> 2 
 Char. 417: 0 --> 1 
 Char. 459: 0 --> 1 
 Char. 461: 0 --> 1 
Node 113 (Nigersaurinae)
 Char. 261: 0 --> 1 
 Char. 291: 0 --> 1 
 Char. 434: 0 --> 1 
Node 114 
 Char. 279: 1 --> 0 
 Char. 429: 1 --> 0 
Node 115 (Brontosaurus)
 Char. 162: 0 --> 1 
 Char. 183: 1 --> 0 
 Char. 269: 1 --> 0 
 Char. 287: 0 --> 1 
 Char. 292: 0 --> 1 
 Char. 349: 0 --> 1 
 Char. 450: 0 --> 1 
Node 116 
 Char. 222: 0 --> 1 
 Char. 258: 1 --> 0 
Node 117 
 Char. 137: 0 --> 1 
 Char. 158: 0 --> 1 
 Char. 173: 0 --> 1 
 Char. 178: 1 --> 0 
 Char. 224: 1 --> 0 
 Char. 237: 0 --> 1 
 Char. 249: 1 --> 0 
 Char. 253: 1 --> 0 
 Char. 295: 0 --> 1 
Node 118 (Apatosaurinae)
 Char. 134: 0 --> 1 
 Char. 185: 0 --> 1 
 Char. 200: 0 --> 1 
 Char. 215: 0 --> 1 
 Char. 219: 0 --> 1 
 Char. 279: 0 --> 1 
 Char. 353: 0 --> 1 
 Char. 371: 0 --> 1 
Node 119 
 Char. 133: 1 --> 0 
 Char. 167: 1 --> 2 
 Char. 178: 1 --> 0 
 Char. 254: 0 --> 1 
 Char. 267: 1 --> 0 
 Char. 280: 0 --> 1 
Node 120 
 Char. 129: 1 --> 0 
 Char. 131: 1 --> 0 
 Char. 169: 0 --> 1 
 Char. 176: 0 --> 1 
 Char. 224: 1 --> 0 
 Char. 226: 1 --> 0 
 Char. 227: 1 --> 0 
 Char. 245: 0 --> 1 
 Char. 251: 1 --> 0 
Node 121 
 Char. 205: 0 --> 1 
 Char. 252: 0 --> 1 
 Char. 259: 0 --> 1 
 Char. 269: 0 --> 1 
 Char. 292: 1 --> 0 
 Char. 327: 1 --> 0 
 Char. 328: 1 --> 0 
 Char. 360: 1 --> 0 
 Char. 364: 0 --> 1 
 Char. 368: 0 --> 1 
Node 122 
 Char. 162: 1 --> 0 
 Char. 258: 0 --> 1 
 Char. 263: 0 --> 1 
 Char. 389: 0 --> 1 
Node 123 
 Char. 273: 1 --> 0 
 Char. 387: 0 --> 1 
Node 124 
 Char. 270: 0 --> 1 
 Char. 272: 0 --> 1 
Node 125 
 Char. 266: 0 --> 1 
 Char. 437: 0 --> 1 
Node 126 (Apatosaurus louisae)
 Char. 221: 0 --> 1 
Node 127 (Apatosaurus)
 Char. 207: 1 --> 0 
 Char. 217: 0 --> 1 
Node 128 (Brontosaurus excelsus)
 Char. 309: 0 --> 1 
Node 129 
 Char. 127: 1 --> 2 
 Char. 167: 1 --> 0 
 Char. 187: 0 --> 1 
 Char. 236: 0 --> 1 
 Char. 425: 0 --> 1 
Node 130 (Galeamopus hayi)
 Char. 165: 1 --> 0 
Node 131 
 Char. 34: 0 --> 1 
 Char. 59: 1 --> 2 
 Char. 66: 0 --> 1 
 Char. 78: 1 --> 0 
 Char. 89: 0 --> 1 
Node 132 
 Char. 11: 0 --> 1 
Node 133 (Galeamopus)
 Char. 61: 1 --> 0 
 Char. 145: 0 --> 1 
 Char. 147: 0 --> 1 
 Char. 150: 0 --> 1 
Node 134 
 Char. 297: 0 --> 1 
Node 135 
 Char. 314: 0 --> 1 
Node 136 
 Char. 323: 0 --> 1 
 Char. 443: 1 --> 0 
 Char. 444: 0 --> 1 
 Char. 454: 0 --> 1 
Node 137 (Supersaurus vivianae)
 Char. 183: 1 --> 2 
Node 138 (Kaatedocus)
 Char. 130: 1 --> 0 
 Char. 177: 0 --> 1 
 Char. 182: 0 --> 1 
 Char. 201: 0 --> 1 
 Char. 202: 1 --> 0 
 Char. 204: 1 --> 0 
 Char. 210: 0 --> 1 
 Char. 211: 0 --> 1 
Node 139 
 Char. 156: 1 --> 0 
 Char. 163: 0 --> 1 
Node 140 
 Char. 133: 1 --> 0 
 Char. 139: 1 --> 2 
 Char. 183: 1 --> 0 
Node 141 
 Char. 153: 1 --> 0 
 Char. 195: 0 --> 1 
 Char. 237: 0 --> 1 
 Char. 268: 0 --> 1 
 Char. 280: 0 --> 1 
 Char. 332: 1 --> 0 
 Char. 334: 0 --> 1 
 Char. 366: 1 --> 0 
 Char. 380: 0 --> 1 
 Char. 439: 0 --> 1 
 Char. 460: 1 --> 0 
Node 142 (Tornieria)
 Char. 378: 0 --> 1 
 Char. 417: 0 --> 1 
 Char. 425: 0 --> 1 
Node 143 (Diplodocus carnegii)
 Char. 138: 0 --> 1 
 Char. 198: 1 --> 0 
 Char. 246: 0 --> 1 
 Char. 276: 0 --> 1 
 Char. 294: 1 --> 0 
 Char. 420: 1 --> 0 
Node 144 (Diplodocus)
 Char. 181: 1 --> 0 
 Char. 264: 1 --> 0 
 Char. 279: 0 --> 1 
 Char. 299: 3 --> 4 
 Char. 307: 0 --> 1 
 Char. 330: 0 --> 1 
 Char. 335: 0 --> 1 
 Char. 467: 0 --> 1 
Node 145 (Diplodocus hallorum)
 Char. 233: 0 --> 1 
 Char. 336: 0 --> 1 
 Char. 339: 0 --> 1 
 Char. 342: 0 --> 1 
 Char. 356: 0 --> 1 
Node 146 
 Char. 257: 2 --> 1 
Node 147 
 Char. 425: 0 --> 1 
Node 148 
 Char. 136: 0 --> 1 
 Char. 182: 0 --> 1 
 Char. 187: 0 --> 1 
 Char. 199: 0 --> 1 
Node 149 
 Char. 171: 0 --> 1 
 Char. 183: 0 --> 2 
Node 150 (Barosaurus)
 Char. 165: 1 --> 2 
Node 151 
 Char. 457: 0 --> 1 
 Char. 464: 0 --> 1 
 Char. 470: 0 --> 1 
Node 152 
 No synapomorphies 
 
### P_iw
Tree 60002 
Shunosaurus lii 
 No autapomorphies 
Spinophorosaurus nigerensis 
 Char. 0: 1 --> 2 
 Char. 25: 0 --> 1 
 Char. 28: 0 --> 1 
 Char. 63: 0 --> 1 
 Char. 65: 0 --> 1 
 Char. 90: 0 --> 1 
 Char. 97: 0 --> 1 
 Char. 160: 0 --> 1 
 Char. 165: 0 --> 1 
 Char. 179: 0 --> 1 
 Char. 180: 0 --> 1 
 Char. 181: 0 --> 1 
 Char. 186: 0 --> 1 
 Char. 189: 0 --> 1 
 Char. 195: 0 --> 1 
 Char. 199: 0 --> 1 
 Char. 202: 0 --> 1 
 Char. 273: 0 --> 1 
 Char. 298: 1 --> 0 
 Char. 326: 0 --> 1 
 Char. 331: 0 --> 1 
 Char. 333: 0 --> 2 
 Char. 366: 0 --> 1 
 Char. 379: 1 --> 0 
Omeisaurus 
 Char. 72: 0 --> 1 
 Char. 76: 0 --> 1 
 Char. 165: 0 --> 2 
 Char. 175: 0 --> 1 
 Char. 197: 0 --> 1 
 Char. 278: 1 --> 0 
 Char. 284: 0 --> 1 
 Char. 327: 0 --> 1 
 Char. 342: 0 --> 1 
 Char. 358: 0 --> 1 
 Char. 372: 0 --> 1 
 Char. 386: 1 --> 2 
 Char. 392: 0 --> 1 
 Char. 413: 0 --> 1 
 Char. 475: 1 --> 0 
Mamenchisaurus 
 Char. 57: 0 --> 1 
 Char. 62: 1 --> 0 
 Char. 73: 0 --> 1 
 Char. 125: 0 --> 1 
 Char. 129: 01 --> 2 
 Char. 170: 2 --> 1 
 Char. 206: 0 --> 1 
 Char. 227: 01 --> 2 
 Char. 253: 0 --> 1 
 Char. 272: 0 --> 1 
 Char. 294: 0 --> 1 
 Char. 303: 0 --> 3 
 Char. 357: 1 --> 0 
 Char. 369: 0 --> 1 
 Char. 398: 0 --> 1 
 Char. 425: 0 --> 1 
 Char. 465: 1 --> 0 
 Char. 474: 0 --> 1 
Jobaria tiguidensis 
 Char. 122: 1 --> 0 
 Char. 134: 1 --> 0 
 Char. 140: 0 --> 1 
 Char. 152: 0 --> 2 
 Char. 156: 1 --> 0 
 Char. 159: 0 --> 1 
 Char. 180: 0 --> 1 
 Char. 183: 0 --> 1 
 Char. 184: 1 --> 0 
 Char. 189: 0 --> 1 
 Char. 197: 0 --> 1 
 Char. 212: 0 --> 1 
 Char. 223: 1 --> 0 
 Char. 251: 1 --> 0 
 Char. 265: 1 --> 0 
 Char. 269: 2 --> 0 
 Char. 275: 1 --> 0 
 Char. 278: 1 --> 0 
 Char. 352: 0 --> 1 
 Char. 392: 0 --> 1 
 Char. 407: 1 --> 0 
 Char. 432: 0 --> 1 
 Char. 435: 0 --> 1 
 Char. 444: 0 --> 1 
Turiasaurus riodevensis 
 No autapomorphies 
Losillasaurus giganteus type 
 Char. 260: 0 --> 1 
 Char. 261: 0 --> 1 
 Char. 309: 0 --> 1 
 Char. 386: 1 --> 0 
Camarasaurus 
 Char. 89: 0 --> 1 
 Char. 260: 0 --> 1 
 Char. 351: 0 --> 1 
 Char. 386: 1 --> 2 
 Char. 432: 0 --> 1 
 Char. 437: 0 --> 1 
Amphicoelias latus AMNH 5765 
 No autapomorphies 
Apatosaurus grandis YPM 1901 
 Char. 340: 0 --> 1 
 Char. 344: 0 --> 1 
 Char. 348: 0 --> 1 
 Char. 352: 0 --> 1 
 Char. 361: 2 --> 1 
 Char. 363: 0 --> 1 
 Char. 373: 2 --> 1 
 Char. 429: 1 --> 2 
 Char. 450: 0 --> 1 
 Char. 458: 0 --> 1 
 Char. 465: 1 --> 0 
Dystrophaeus viaemalae USNM 2364
 Char. 369: 0 --> 1 
Lourinhasaurus alenquerensis lectotype
 Char. 303: 0 --> 1 
 Char. 305: 0 --> 1 
 Char. 369: 0 --> 1 
 Char. 379: 1 --> 0 
 Char. 392: 0 --> 1 
 Char. 409: 0 --> 1 
 Char. 420: 0 --> 1 
 Char. 423: 1 --> 0 
 Char. 425: 0 --> 1 
Giraffatitan brancai 
 Char. 62: 1 --> 0 
 Char. 82: 1 --> 0 
 Char. 117: 0 --> 1 
 Char. 165: 0 --> 2 
 Char. 233: 0 --> 1 
 Char. 260: 0 --> 1 
 Char. 261: 0 --> 1 
 Char. 303: 0 --> 1 
 Char. 305: 0 --> 1 
 Char. 312: 0 --> 1 
 Char. 372: 0 --> 1 
 Char. 382: 1 --> 0 
 Char. 385: 1 --> 0 
SMA 0009 
 Char. 132: 0 --> 1 
 Char. 157: 0 --> 1 
 Char. 167: 1 --> 0 
 Char. 172: 0 --> 1 
 Char. 199: 0 --> 1 
 Char. 217: 0 --> 1 
 Char. 238: 0 --> 1 
 Char. 254: 0 --> 1 
 Char. 261: 0 --> 1 
 Char. 265: 1 --> 0 
 Char. 278: 1 --> 0 
 Char. 284: 0 --> 2 
 Char. 294: 0 --> 2 
 Char. 303: 0 --> 1 
 Char. 320: 0 --> 1 
 Char. 329: 0 --> 1 
 Char. 333: 0 --> 1 
 Char. 341: 0 --> 1 
 Char. 363: 0 --> 1 
 Char. 371: 0 --> 1 
 Char. 393: 1 --> 0 
 Char. 395: 0 --> 1 
 Char. 412: 0 --> 1 
 Char. 431: 1 --> 0 
 Char. 433: 0 --> 1 
 Char. 439: 0 --> 1 
 Char. 465: 1 --> 0 
 Char. 475: 1 --> 0 
Brachiosaurus altithorax 
 Char. 25: 0 --> 1 
 Char. 30: 0 --> 1 
 Char. 326: 0 --> 1 
 Char. 404: 0 --> 1 
 Char. 412: 0 --> 1 
 Char. 431: 1 --> 0 
 Char. 433: 0 --> 1 
Australodocus bohetii type 
 Char. 129: 1 --> 2 
 Char. 166: 0 --> 1 
 Char. 170: 2 --> 1 
 Char. 173: 0 --> 1 
 Char. 178: 1 --> 0 
 Char. 188: 1 --> 0 
 Char. 217: 1 --> 0 
Ligabuesaurus leanzai 
 Char. 127: 1 --> 2 
 Char. 140: 0 --> 1 
 Char. 197: 0 --> 1 
 Char. 242: 0 --> 1 
 Char. 363: 0 --> 1 
 Char. 369: 0 --> 1 
Isisaurus colberti 
 Char. 191: 1 --> 0 
 Char. 235: 0 --> 1 
 Char. 358: 0 --> 1 
 Char. 417: 0 --> 1 
Haplocanthosaurus priscus 
 Char. 158: 0 --> 1 
 Char. 166: 0 --> 1 
 Char. 173: 0 --> 1 
 Char. 176: 0 --> 1 
 Char. 184: 1 --> 0 
 Char. 186: 0 --> 1 
 Char. 200: 0 --> 1 
 Char. 223: 1 --> 0 
 Char. 227: 1 --> 0 
 Char. 236: 0 --> 1 
 Char. 241: 0 --> 1 
 Char. 246: 0 --> 1 
 Char. 263: 0 --> 1 
 Char. 287: 0 --> 1 
 Char. 296: 0 --> 1 
 Char. 323: 0 --> 1 
 Char. 348: 0 --> 1 
 Char. 372: 0 --> 1 
 Char. 411: 0 --> 1 
 Char. 420: 0 --> 1 
Limaysaurus tessonei 
 Char. 186: 0 --> 1 
 Char. 296: 0 --> 1 
 Char. 305: 0 --> 1 
 Char. 349: 0 --> 1 
Cathartesaura anaerobica 
 Char. 198: 0 --> 1 
 Char. 320: 0 --> 1 
 Char. 338: 1 --> 0 
 Char. 342: 0 --> 1 
Zapalasaurus bonapartei 
 Char. 308: 0 --> 1 
 Char. 390: 0 --> 1 
Nigersaurus taqueti 
 Char. 106: 0 --> 1 
 Char. 111: 0 --> 1 
 Char. 113: 1 --> 0 
 Char. 165: 0 --> 1 
 Char. 170: 1 --> 2 
 Char. 182: 0 --> 1 
 Char. 184: 1 --> 2 
 Char. 213: 1 --> 0 
 Char. 237: 0 --> 1 
 Char. 257: 0 --> 1 
 Char. 327: 0 --> 1 
Demandasaurus darwini 
 Char. 113: 1 --> 2 
 Char. 118: 1 --> 0 
 Char. 193: 0 --> 1 
 Char. 272: 0 --> 1 
 Char. 281: 1 --> 2 
 Char. 324: 1 --> 0 
 Char. 326: 0 --> 1 
 Char. 329: 0 --> 1 
 Char. 332: 0 --> 1 
 Char. 333: 2 --> 3 
 Char. 429: 1 --> 2 
Amphicoelias altus AMNH 5764 
 Char. 255: 0 --> 1 
 Char. 264: 0 --> 1 
 Char. 267: 1 --> 0 
 Char. 274: 1 --> 0 
 Char. 426: 12 --> 0 
Dicraeosaurus hansemanni 
 Char. 32: 0 --> 1 
 Char. 46: 0 --> 1 
 Char. 59: 1 --> 0 
 Char. 132: 0 --> 1 
 Char. 137: 0 --> 1 
 Char. 170: 1 --> 0 
 Char. 181: 1 --> 0 
 Char. 211: 0 --> 1 
 Char. 216: 0 --> 1 
 Char. 429: 1 --> 0 
 Char. 443: 1 --> 0 
Brachytrachelopan mesai 
 Char. 197: 0 --> 1 
 Char. 213: 1 --> 0 
 Char. 407: 0 --> 1 
Amargasaurus cazaui 
 Char. 56: 0 --> 1 
 Char. 62: 1 --> 0 
 Char. 80: 0 --> 1 
 Char. 96: 0 --> 1 
 Char. 183: 0 --> 1 
 Char. 186: 0 --> 1 
 Char. 188: 1 --> 0 
 Char. 206: 1 --> 0 
 Char. 209: 1 --> 0 
 Char. 242: 0 --> 1 
 Char. 243: 1 --> 0 
 Char. 257: 0 --> 1 
 Char. 303: 1 --> 0 
 Char. 381: 0 --> 1 
 Char. 386: 1 --> 0 
 Char. 387: 1 --> 0 
 Char. 390: 0 --> 1 
 Char. 411: 0 --> 1 
 Char. 431: 1 --> 0 
 Char. 432: 0 --> 1 
Suuwassea emilieae ANS 21122 
 No autapomorphies 
Apatosaurus ajax YPM 1860 
 Char. 132: 1 --> 0 
 Char. 163: 0 --> 1 
 Char. 167: 1 --> 0 
 Char. 168: 0 --> 1 
 Char. 186: 0 --> 1 
 Char. 196: 1 --> 0 
 Char. 197: 0 --> 1 
 Char. 207: 1 --> 0 
 Char. 237: 0 --> 1 
 Char. 257: 1 --> 0 
 Char. 270: 1 --> 0 
 Char. 278: 0 --> 1 
 Char. 291: 0 --> 1 
 Char. 367: 1 --> 0 
Apatosaurus laticollis YPM 1861 
 Char. 127: 1 --> 2 
 Char. 176: 0 --> 1 
 Char. 197: 0 --> 1 
 Char. 200: 1 --> 0 
Brontosaurus excelsus YPM 1980 
 Char. 237: 1 --> 0 
 Char. 354: 1 --> 0 
Brontosaurus amplus YPM 1981 
 Char. 260: 1 --> 0 
 Char. 353: 1 --> 0 
 Char. 373: 1 --> 0 
 Char. 374: 1 --> 0 
 Char. 375: 0 --> 1 
 Char. 411: 0 --> 1 
 Char. 421: 1 --> 0 
 Char. 435: 0 --> 1 
Apatosaurus louisae type 
 Char. 187: 0 --> 1 
 Char. 310: 0 --> 1 
Atlantosaurus immanis YPM 1840 
 Char. 141: 0 --> 1 
 Char. 217: 0 --> 1 
Elosaurus parvus CM 566 
 Char. 134: 1 --> 0 
 Char. 137: 1 --> 0 
 Char. 226: 1 --> 0 
 Char. 251: 1 --> 0 
 Char. 253: 0 --> 1 
 Char. 257: 1 --> 0 
 Char. 260: 1 --> 0 
 Char. 365: 1 --> 0 
 Char. 385: 1 --> 0 
 Char. 436: 0 --> 1 
 Char. 447: 0 --> 1 
UW 15556 
 Char. 182: 0 --> 1 
 Char. 201: 0 --> 1 
 Char. 208: 1 --> 0 
 Char. 241: 0 --> 1 
 Char. 304: 1 --> 0 
 Char. 388: 1 --> 0 
Apatosaurus minimus AMNH 675 
 Char. 287: 0 --> 1 
 Char. 423: 1 --> 0 
 Char. 424: 0 --> 1 
Eobrontosaurus yahnahpin Tate-001
 Char. 127: 1 --> 2 
 Char. 158: 1 --> 0 
 Char. 217: 0 --> 1 
 Char. 244: 1 --> 0 
 Char. 264: 0 --> 1 
 Char. 320: 1 --> 0 
 Char. 338: 0 --> 1 
 Char. 371: 1 --> 0 
 Char. 392: 0 --> 1 
 Char. 393: 1 --> 0 
 Char. 398: 0 --> 1 
NSMT-PV 20375 
 Char. 182: 0 --> 1 
 Char. 242: 0 --> 1 
 Char. 417: 0 --> 1 
 Char. 419: 1 --> 0 
 Char. 430: 0 --> 1 
 Char. 435: 0 --> 1 
LACM 52844 
 Char. 133: 1 --> 0 
 Char. 157: 0 --> 1 
 Char. 187: 0 --> 1 
 Char. 295: 1 --> 0 
 Char. 303: 1 --> 0 
 Char. 331: 0 --> 1 
 Char. 381: 0 --> 1 
 Char. 432: 0 --> 1 
AMNH 460 
 Char. 141: 0 --> 1 
 Char. 267: 1 --> 0 
 Char. 270: 0 --> 1 
 Char. 407: 0 --> 1 
 Char. 411: 0 --> 1 
CM 3378 
 Char. 171: 1 --> 0 
 Char. 329: 0 --> 1 
 Char. 338: 0 --> 1 
FMNH P25112 
 Char. 225: 1 --> 0 
 Char. 258: 0 --> 1 
 Char. 269: 0 --> 1 
 Char. 295: 1 --> 0 
 Char. 308: 0 --> 1 
 Char. 323: 0 --> 1 
 Char. 411: 0 --> 1 
 Char. 415: 1 --> 0 
 Char. 419: 1 --> 0 
 Char. 429: 0 --> 2 
 Char. 430: 0 --> 1 
ML 418 
 Char. 178: 1 --> 0 
SMA 0087 
 No autapomorphies 
Supersaurus vivianae BYU  
 Char. 258: 1 --> 0 
 Char. 274: 1 --> 0 
WDC DMJ-021 
 Char. 165: 1 --> 2 
 Char. 172: 0 --> 1 
 Char. 174: 0 --> 1 
 Char. 257: 1 --> 2 
Dinheirosaurus lourinhanensis ML 414
 Char. 125: 1 --> 0 
 Char. 138: 0 --> 1 
 Char. 187: 0 --> 1 
 Char. 229: 0 --> 1 
 Char. 280: 0 --> 1 
 Char. 304: 1 --> 0 
Kaatedocus siberi SMA 0004 
 Char. 71: 0 --> 1 
 Char. 85: 0 --> 1 
 Char. 166: 0 --> 1 
Tornieria africana holotype 
 Char. 330: 0 --> 1 
Tornieria africana skeleton k 
 No autapomorphies 
Diplodocus longus YPM 1920 
 Char. 305: 0 --> 1 
 Char. 329: 0 --> 1 
 Char. 331: 0 --> 1 
 Char. 333: 0 --> 2 
 Char. 334: 0 --> 1 
 Char. 338: 0 --> 1 
 Char. 343: 0 --> 1 
Diplodocus lacustris YPM 1922 
 Char. 116: 0 --> 1 
 Char. 118: 0 --> 1 
 Char. 119: 0 --> 1 
 Char. 120: 0 --> 1 
 Char. 124: 0 --> 1 
Diplodocus carnegii CM 84 
 Char. 407: 1 --> 0 
 Char. 411: 1 --> 0 
Diplodocus carnegii CM 94 
 Char. 134: 0 --> 1 
 Char. 186: 0 --> 1 
 Char. 200: 0 --> 1 
 Char. 237: 1 --> 0 
 Char. 240: 1 --> 0 
 Char. 353: 0 --> 1 
 Char. 365: 0 --> 1 
 Char. 366: 0 --> 1 
AMNH 223 
 Char. 277: 1 --> 0 
 Char. 337: 0 --> 1 
 Char. 358: 0 --> 1 
 Char. 368: 0 --> 1 
 Char. 411: 1 --> 0 
USNM 10865 
 Char. 340: 0 --> 1 
DMNS 1494 
 Char. 420: 1 --> 0 
 Char. 421: 0 --> 1 
 Char. 447: 1 --> 0 
AMNH 969 
 Char. 82: 1 --> 0 
 Char. 111: 0 --> 1 
 Char. 149: 0 --> 1 
CM 11161 
 Char. 0: 1 --> 0 
 Char. 1: 0 --> 1 
 Char. 2: 0 --> 1 
 Char. 3: 1 --> 2 
 Char. 4: 0 --> 2 
 Char. 7: 0 --> 1 
 Char. 12: 0 --> 1 
 Char. 13: 0 --> 1 
 Char. 14: 0 --> 1 
 Char. 16: 0 --> 1 
 Char. 17: 0 --> 1 
 Char. 19: 0 --> 1 
 Char. 20: 0 --> 1 
 Char. 22: 0 --> 1 
 Char. 23: 0 --> 1 
 Char. 24: 0 --> 1 
 Char. 26: 0 --> 1 
 Char. 30: 0 --> 1 
 Char. 31: 1 --> 0 
 Char. 33: 0 --> 1 
 Char. 34: 0 --> 1 
 Char. 36: 0 --> 1 
 Char. 37: 0 --> 1 
 Char. 39: 0 --> 1 
 Char. 40: 0 --> 1 
 Char. 43: 0 --> 1 
 Char. 44: 0 --> 1 
 Char. 45: 0 --> 1 
 Char. 48: 0 --> 1 
 Char. 52: 0 --> 1 
 Char. 53: 0 --> 1 
 Char. 54: 0 --> 1 
 Char. 55: 0 --> 1 
 Char. 59: 0 --> 1 
 Char. 62: 0 --> 1 
 Char. 67: 0 --> 1 
 Char. 72: 0 --> 1 
 Char. 76: 0 --> 1 
 Char. 78: 0 --> 1 
 Char. 81: 0 --> 1 
 Char. 82: 0 --> 1 
 Char. 84: 0 --> 2 
 Char. 86: 0 --> 1 
 Char. 88: 0 --> 1 
 Char. 90: 0 --> 1 
 Char. 91: 0 --> 1 
 Char. 92: 0 --> 1 
 Char. 93: 0 --> 1 
 Char. 98: 0 --> 1 
 Char. 101: 0 --> 1 
 Char. 102: 0 --> 1 
 Char. 103: 0 --> 1 
 Char. 107: 0 --> 1 
 Char. 108: 0 --> 1 
 Char. 109: 0 --> 1 
 Char. 110: 0 --> 1 
 Char. 112: 0 --> 2 
 Char. 113: 0 --> 1 
 Char. 115: 0 --> 1 
 Char. 116: 0 --> 1 
 Char. 118: 0 --> 1 
 Char. 119: 0 --> 1 
 Char. 120: 0 --> 1 
 Char. 121: 0 --> 1 
 Char. 124: 0 --> 1 
CM 3452 
 Char. 79: 1 --> 0 
 Char. 88: 1 --> 0 
 Char. 134: 0 --> 1 
 Char. 173: 0 --> 1 
USNM 2672 
 Char. 0: 1 --> 0 
 Char. 1: 0 --> 1 
 Char. 2: 0 --> 1 
 Char. 3: 1 --> 2 
 Char. 4: 0 --> 2 
 Char. 7: 0 --> 1 
 Char. 12: 0 --> 1 
 Char. 13: 0 --> 1 
 Char. 14: 0 --> 1 
 Char. 16: 0 --> 1 
 Char. 17: 0 --> 1 
 Char. 19: 0 --> 1 
 Char. 20: 0 --> 1 
 Char. 22: 0 --> 1 
 Char. 23: 0 --> 1 
 Char. 24: 0 --> 1 
 Char. 26: 0 --> 1 
 Char. 30: 0 --> 1 
 Char. 31: 1 --> 0 
 Char. 33: 0 --> 1 
 Char. 35: 0 --> 1 
 Char. 36: 0 --> 1 
 Char. 37: 0 --> 1 
 Char. 39: 0 --> 1 
 Char. 40: 0 --> 1 
 Char. 41: 0 --> 1 
 Char. 43: 0 --> 1 
 Char. 44: 0 --> 1 
 Char. 45: 0 --> 1 
 Char. 48: 0 --> 1 
 Char. 52: 0 --> 1 
 Char. 53: 0 --> 1 
 Char. 54: 0 --> 1 
 Char. 55: 0 --> 1 
 Char. 59: 0 --> 1 
 Char. 62: 0 --> 1 
 Char. 67: 0 --> 1 
 Char. 72: 0 --> 1 
 Char. 74: 0 --> 1 
 Char. 81: 0 --> 1 
 Char. 84: 0 --> 2 
 Char. 86: 0 --> 1 
 Char. 87: 0 --> 1 
 Char. 88: 0 --> 1 
 Char. 91: 0 --> 1 
 Char. 92: 0 --> 1 
 Char. 93: 0 --> 1 
 Char. 99: 1 --> 0 
 Char. 101: 0 --> 1 
 Char. 103: 0 --> 1 
 Char. 107: 0 --> 1 
 Char. 108: 0 --> 1 
 Char. 109: 0 --> 1 
 Char. 110: 0 --> 1 
 Char. 112: 0 --> 2 
 Char. 113: 0 --> 1 
 Char. 115: 0 --> 1 
 Char. 116: 0 --> 1 
 Char. 118: 0 --> 1 
 Char. 119: 0 --> 1 
 Char. 120: 0 --> 1 
 Char. 121: 0 --> 1 
 Char. 124: 0 --> 1 
 Char. 143: 0 --> 1 
 Char. 144: 0 --> 1 
WDC FS001A 
 Char. 356: 0 --> 1 
 Char. 450: 0 --> 1 
 Char. 467: 0 --> 1 
Galeamopus hayi HMNS 175 
 Char. 133: 1 --> 0 
 Char. 138: 0 --> 1 
Galeamopus shellensis SMA 0011 
 Char. 82: 1 --> 0 
 Char. 87: 1 --> 0 
 Char. 139: 1 --> 2 
 Char. 153: 1 --> 2 
 Char. 161: 0 --> 1 
 Char. 181: 1 --> 0 
 Char. 185: 0 --> 1 
 Char. 190: 0 --> 1 
 Char. 225: 1 --> 0 
 Char. 246: 0 --> 1 
 Char. 278: 1 --> 0 
 Char. 282: 1 --> 0 
 Char. 379: 1 --> 2 
 Char. 385: 1 --> 0 
 Char. 390: 0 --> 1 
Seismosaurus hallorum NMMNH 369 
 Char. 239: 0 --> 1 
 Char. 353: 0 --> 1 
 Char. 354: 0 --> 1 
 Char. 414: 0 --> 1 
Barosaurus lentus YPM 429 
 Char. 135: 0 --> 1 
 Char. 136: 0 --> 1 
 Char. 138: 0 --> 1 
 Char. 141: 0 --> 1 
 Char. 174: 0 --> 1 
 Char. 183: 0 --> 2 
 Char. 187: 0 --> 1 
 Char. 199: 0 --> 1 
 Char. 200: 0 --> 1 
 Char. 255: 1 --> 0 
 Char. 264: 1 --> 0 
 Char. 277: 1 --> 0 
 Char. 280: 1 --> 0 
 Char. 300: 1 --> 0 
Barosaurus affinis YPM 419 
 No autapomorphies 
AMNH 6341 
 Char. 136: 0 --> 1 
 Char. 183: 0 --> 1 
 Char. 187: 0 --> 1 
 Char. 199: 0 --> 1 
 Char. 237: 1 --> 0 
 Char. 268: 1 --> 0 
AMNH 7530 
 No autapomorphies 
CM 11984 
 Char. 166: 0 --> 1 
 Char. 183: 0 --> 2 
 Char. 253: 1 --> 0 
 Char. 257: 2 --> 1 
 Char. 266: 1 --> 0 
 Char. 267: 1 --> 0 
AMNH 7535 
 Char. 49: 1 --> 0 
 Char. 157: 0 --> 1 
Cetiosauriscus stewarti NHMUK R3078
 No autapomorphies 
Dyslocosaurus polyonychius AC 663
 Char. 441: 0 --> 1 
 Char. 455: 0 --> 1 
 Char. 467: 0 --> 1 
SMA O25-8 
 Char. 77: 0 --> 1 
 Char. 87: 0 --> 1 
 Char. 99: 0 --> 1 
SMA D16-3 
 No autapomorphies 
CM 11255 
 Char. 17: 1 --> 0 
 Char. 51: 1 --> 0 
 Char. 76: 1 --> 0 
 Char. 89: 0 --> 1 
 Char. 90: 1 --> 0 
 Char. 110: 1 --> 0 
 Char. 117: 0 --> 1 
USNM 2673 
 Char. 9: 0 --> 1 
 Char. 16: 1 --> 0 
 Char. 54: 1 --> 0 
 Char. 57: 1 --> 0 
 Char. 60: 1 --> 0 
 Char. 72: 1 --> 0 
 Char. 95: 0 --> 1 
BYU 1252-18531 
 Char. 138: 0 --> 1 
 Char. 170: 1 --> 2 
 Char. 181: 0 --> 1 
 Char. 213: 1 --> 0 
 Char. 216: 0 --> 1 
 Char. 253: 0 --> 1 
 Char. 338: 0 --> 1 
 Char. 369: 0 --> 1 
 Char. 370: 1 --> 0 
Leinkupal laticauda MMCH Pv 63-1  
 Char. 313: 1 --> 0 
Node 82 
 No synapomorphies 
Node 83 
 Char. 35: 0 --> 1 
 Char. 91: 0 --> 1 
 Char. 131: 0 --> 1 
 Char. 133: 0 --> 1 
 Char. 134: 0 --> 1 
 Char. 170: 0 --> 2 
 Char. 184: 0 --> 1 
 Char. 251: 0 --> 1 
 Char. 269: 0 --> 2 
 Char. 285: 0 --> 1 
 Char. 430: 1 --> 0 
 Char. 445: 0 --> 1 
Node 84 
 Char. 21: 0 --> 1 
 Char. 108: 0 --> 1 
 Char. 214: 1 --> 0 
 Char. 286: 0 --> 1 
 Char. 397: 0 --> 1 
 Char. 419: 0 --> 1 
 Char. 452: 0 --> 1 
Node 85 
 Char. 319: 0 --> 1 
 Char. 322: 0 --> 1 
 Char. 462: 1 --> 0 
Node 86 
 Char. 448: 0 --> 1 
Node 87 (Turiasauria)
 Char. 80: 0 --> 1 
 Char. 96: 0 --> 1 
 Char. 97: 0 --> 1 
 Char. 129: 1 --> 0 
 Char. 156: 1 --> 0 
 Char. 170: 2 --> 0 
 Char. 207: 0 --> 1 
 Char. 217: 0 --> 1 
 Char. 227: 1 --> 0 
 Char. 229: 0 --> 1 
 Char. 303: 0 --> 2 
 Char. 381: 0 --> 1 
 Char. 384: 0 --> 1 
Node 88 
 Char. 408: 0 --> 1 
Node 89 
 Char. 326: 0 --> 1 
 Char. 435: 0 --> 1 
Node 90 (Camarasauridae)
 Char. 316: 0 --> 1 
Node 91 
 Char. 4: 0 --> 1 
 Char. 36: 0 --> 1 
 Char. 113: 0 --> 1 
 Char. 124: 0 --> 1 
 Char. 273: 0 --> 1 
 Char. 343: 0 --> 1 
 Char. 366: 0 --> 1 
 Char. 373: 0 --> 2 
 Char. 383: 0 --> 1 
 Char. 385: 0 --> 1 
 Char. 394: 0 --> 1 
 Char. 400: 0 --> 1 
 Char. 440: 1 --> 0 
 Char. 445: 1 --> 0 
 Char. 454: 0 --> 1 
Node 92 (Camarasaurus)
 Char. 91: 1 --> 0 
 Char. 332: 0 --> 1 
 Char. 390: 0 --> 1 
 Char. 407: 1 --> 0 
Node 93 
 Char. 364: 0 --> 1 
Node 94 
 Char. 389: 1 --> 0 
Node 95 (Dicraeosauridae)
 Char. 430: 0 --> 1 
 Char. 442: 0 --> 1 
 Char. 451: 0 --> 1 
 Char. 460: 1 --> 0 
 Char. 475: 1 --> 0 
Node 96 (Flagellicaudata)
 Char. 7: 0 --> 1 
 Char. 14: 0 --> 1 
 Char. 50: 1 --> 0 
 Char. 53: 0 --> 1 
 Char. 55: 0 --> 1 
 Char. 57: 0 --> 1 
 Char. 58: 0 --> 1 
 Char. 86: 0 --> 1 
 Char. 103: 0 --> 1 
 Char. 121: 0 --> 1 
 Char. 122: 1 --> 0 
 Char. 125: 0 --> 1 
 Char. 178: 0 --> 1 
 Char. 201: 1 --> 0 
 Char. 249: 0 --> 1 
 Char. 260: 0 --> 1 
 Char. 275: 1 --> 0 
 Char. 302: 0 --> 1 
 Char. 303: 0 --> 1 
 Char. 304: 0 --> 1 
 Char. 332: 0 --> 1 
 Char. 351: 1 --> 0 
 Char. 370: 0 --> 1 
 Char. 422: 0 --> 1 
 Char. 423: 1 --> 0 
 Char. 424: 0 --> 1 
 Char. 462: 0 --> 1 
 Char. 464: 0 --> 1 
Node 97 (Diplodocimorpha)
 Char. 281: 0 --> 1 
 Char. 299: 0 --> 1 
 Char. 316: 0 --> 1 
 Char. 317: 0 --> 1 
 Char. 408: 0 --> 1 
Node 98 (Diplodocoidea)
 Char. 213: 0 --> 1 
 Char. 214: 0 --> 1 
 Char. 427: 1 --> 0 
 Char. 453: 0 --> 1 
Node 99 (Neosauropoda)
 Char. 224: 0 --> 1 
 Char. 351: 0 --> 1 
 Char. 382: 0 --> 1 
 Char. 457: 0 --> 1 
 Char. 460: 0 --> 1 
Node 100 
 Char. 137: 1 --> 0 
 Char. 170: 2 --> 1 
 Char. 230: 0 --> 1 
 Char. 240: 0 --> 1 
 Char. 262: 0 --> 1 
Node 101 (Brachiosauridae)
 Char. 132: 0 --> 1 
 Char. 182: 0 --> 1 
 Char. 263: 0 --> 1 
 Char. 266: 01 --> 2 
 Char. 401: 1 --> 2 
 Char. 435: 0 --> 1 
Node 102 (Titanosauriformes)
 Char. 129: 1 --> 2 
 Char. 352: 0 --> 1 
 Char. 367: 1 --> 0 
 Char. 386: 1 --> 0 
 Char. 414: 0 --> 1 
 Char. 428: 0 --> 1 
 Char. 429: 1 --> 2 
Node 103 
 Char. 130: 1 --> 0 
 Char. 135: 0 --> 1 
 Char. 171: 0 --> 1 
Node 104 
 Char. 175: 0 --> 1 
 Char. 249: 1 --> 0 
 Char. 250: 0 --> 1 
 Char. 283: 0 --> 1 
Node 105 
 Char. 411: 0 --> 1 
 Char. 419: 1 --> 0 
 Char. 447: 0 --> 1 
Node 106 
 Char. 306: 0 --> 1 
 Char. 331: 0 --> 1 
Node 107 (Diplodocinae)
 Char. 266: 0 --> 1 
 Char. 272: 0 --> 1 
 Char. 299: 1 --> 3 
 Char. 420: 0 --> 1 
 Char. 441: 0 --> 1 
 Char. 458: 0 --> 1 
Node 108 (Diplodocidae)
 Char. 16: 0 --> 1 
 Char. 22: 0 --> 1 
 Char. 24: 0 --> 1 
 Char. 49: 0 --> 1 
 Char. 126: 0 --> 1 
 Char. 198: 0 --> 1 
 Char. 207: 0 --> 1 
 Char. 223: 1 --> 2 
 Char. 257: 0 --> 1 
 Char. 258: 0 --> 1 
 Char. 262: 1 --> 0 
 Char. 313: 0 --> 1 
 Char. 315: 0 --> 1 
 Char. 318: 0 --> 1 
 Char. 320: 0 --> 1 
 Char. 382: 1 --> 0 
 Char. 391: 0 --> 1 
 Char. 427: 0 --> 1 
Node 109 (Somphospondyli)
 Char. 184: 1 --> 0 
 Char. 185: 0 --> 1 
 Char. 188: 1 --> 0 
 Char. 227: 1 --> 2 
 Char. 232: 0 --> 1 
 Char. 262: 1 --> 0 
 Char. 273: 1 --> 0 
 Char. 285: 1 --> 2 
 Char. 365: 0 --> 1 
 Char. 366: 1 --> 0 
 Char. 370: 0 --> 1 
 Char. 406: 0 --> 1 
Node 110 (Limaysaurinae)
 Char. 184: 1 --> 0 
 Char. 318: 0 --> 1 
 Char. 363: 0 --> 1 
Node 111 
 Char. 335: 0 --> 1 
 Char. 416: 0 --> 1 
 Char. 418: 0 --> 1 
 Char. 420: 0 --> 1 
Node 112 (Rebbachisauridae)
 Char. 188: 1 --> 0 
 Char. 196: 0 --> 1 
 Char. 324: 0 --> 1 
 Char. 333: 0 --> 2 
 Char. 417: 0 --> 1 
 Char. 459: 0 --> 1 
 Char. 461: 0 --> 1 
Node 113 (Nigersaurinae)
 Char. 261: 0 --> 1 
 Char. 291: 0 --> 1 
 Char. 434: 0 --> 1 
Node 114 
 Char. 279: 1 --> 0 
 Char. 429: 1 --> 0 
Node 115 
 Char. 162: 0 --> 1 
 Char. 183: 1 --> 0 
 Char. 287: 0 --> 1 
 Char. 292: 0 --> 1 
 Char. 349: 0 --> 1 
 Char. 450: 0 --> 1 
Node 116 
 Char. 222: 0 --> 1 
 Char. 258: 1 --> 0 
Node 117 
 Char. 137: 0 --> 1 
 Char. 158: 0 --> 1 
 Char. 173: 0 --> 1 
 Char. 178: 1 --> 0 
 Char. 224: 1 --> 0 
 Char. 237: 0 --> 1 
 Char. 249: 1 --> 0 
 Char. 253: 1 --> 0 
 Char. 295: 0 --> 1 
Node 118 (Apatosaurinae)
 Char. 134: 0 --> 1 
 Char. 185: 0 --> 1 
 Char. 200: 0 --> 1 
 Char. 215: 0 --> 1 
 Char. 219: 0 --> 1 
 Char. 279: 0 --> 1 
 Char. 353: 0 --> 1 
 Char. 371: 0 --> 1 
Node 119 
 Char. 133: 1 --> 0 
 Char. 167: 1 --> 2 
 Char. 178: 1 --> 0 
 Char. 254: 0 --> 1 
 Char. 267: 1 --> 0 
 Char. 280: 0 --> 1 
Node 120 
 Char. 129: 1 --> 0 
 Char. 131: 1 --> 0 
 Char. 169: 0 --> 1 
 Char. 176: 0 --> 1 
 Char. 224: 1 --> 0 
 Char. 226: 1 --> 0 
 Char. 227: 1 --> 0 
 Char. 245: 0 --> 1 
 Char. 251: 1 --> 0 
Node 121 
 Char. 205: 0 --> 1 
 Char. 252: 0 --> 1 
 Char. 259: 0 --> 1 
 Char. 269: 0 --> 1 
 Char. 292: 1 --> 0 
 Char. 327: 1 --> 0 
 Char. 328: 1 --> 0 
 Char. 360: 1 --> 0 
 Char. 364: 0 --> 1 
 Char. 368: 0 --> 1 
Node 122 
 Char. 162: 1 --> 0 
 Char. 258: 0 --> 1 
 Char. 263: 0 --> 1 
 Char. 389: 0 --> 1 
Node 123 
 Char. 273: 1 --> 0 
 Char. 387: 0 --> 1 
Node 124 
 Char. 270: 0 --> 1 
 Char. 272: 0 --> 1 
Node 125 
 Char. 266: 0 --> 1 
 Char. 437: 0 --> 1 
Node 126 
 Char. 221: 0 --> 1 
 Char. 328: 1 --> 0 
Node 127
 Char. 207: 1 --> 0 
 Char. 217: 0 --> 1 
Node 128 (Brontosaurus excelsus)
 Char. 309: 0 --> 1 
Node 129 
 Char. 127: 1 --> 2 
 Char. 167: 1 --> 0 
 Char. 187: 0 --> 1 
 Char. 236: 0 --> 1 
 Char. 425: 0 --> 1 
Node 130 (Galeamopus hayi)
 Char. 165: 1 --> 0 
Node 131 
 Char. 34: 0 --> 1 
 Char. 59: 1 --> 2 
 Char. 66: 0 --> 1 
 Char. 78: 1 --> 0 
 Char. 89: 0 --> 1 
Node 132 
 Char. 11: 0 --> 1 
Node 133 (Galeamopus)
 Char. 61: 1 --> 0 
 Char. 145: 0 --> 1 
 Char. 147: 0 --> 1 
 Char. 150: 0 --> 1 
Node 134 
 Char. 297: 0 --> 1 
Node 135 
 Char. 314: 0 --> 1 
Node 136 
 Char. 323: 0 --> 1 
 Char. 443: 1 --> 0 
 Char. 444: 0 --> 1 
 Char. 454: 0 --> 1 
Node 137 (Supersaurus vivianae)
 Char. 183: 1 --> 2 
Node 138 (Kaatedocus)
 Char. 16: 1 --> 0 
 Char. 26: 1 --> 0 
 Char. 31: 0 --> 1 
 Char. 79: 1 --> 0 
 Char. 84: 2 --> 1 
 Char. 130: 1 --> 0 
 Char. 165: 2 --> 1 
 Char. 177: 0 --> 1 
 Char. 186: 1 --> 0 
 Char. 201: 0 --> 1 
 Char. 202: 1 --> 0 
 Char. 204: 1 --> 0 
 Char. 210: 0 --> 1 
 Char. 211: 0 --> 1 
 Char. 212: 1 --> 0 
 Char. 213: 1 --> 0 
Node 139 
 Char. 65: 0 --> 1 
 Char. 95: 0 --> 1 
 Char. 156: 1 --> 0 
 Char. 163: 0 --> 1 
 Char. 165: 1 --> 2 
Node 140 
 Char. 133: 1 --> 0 
 Char. 139: 1 --> 2 
 Char. 183: 1 --> 0 
 Char. 186: 0 --> 1 
Node 141 
 Char. 153: 1 --> 0 
 Char. 195: 0 --> 1 
 Char. 237: 0 --> 1 
 Char. 257: 1 --> 2 
 Char. 268: 0 --> 1 
 Char. 280: 0 --> 1 
 Char. 332: 1 --> 0 
 Char. 334: 0 --> 1 
 Char. 366: 1 --> 0 
 Char. 380: 0 --> 1 
 Char. 439: 0 --> 1 
 Char. 460: 1 --> 0 
Node 142 (Tornieria)
 Char. 378: 0 --> 1 
 Char. 417: 0 --> 1 
 Char. 425: 0 --> 1 
Node 143 (DiCa)
 Char. 138: 0 --> 1 
 Char. 246: 0 --> 1 
 Char. 276: 0 --> 1 
 Char. 294: 1 --> 0 
 Char. 420: 1 --> 0 
Node 144 (Diplodocus)
 Char. 181: 1 --> 0 
 Char. 264: 1 --> 0 
 Char. 279: 0 --> 1 
 Char. 299: 3 --> 4 
 Char. 307: 0 --> 1 
 Char. 330: 0 --> 1 
 Char. 335: 0 --> 1 
 Char. 467: 0 --> 1 
Node 145 (Diplodocus hallorum)
 Char. 233: 0 --> 1 
 Char. 336: 0 --> 1 
 Char. 339: 0 --> 1 
 Char. 342: 0 --> 1 
 Char. 356: 0 --> 1 
Node 146 
 Char. 257: 2 --> 1 
Node 147 
 Char. 425: 0 --> 1 
Node 148 
 Char. 457: 0 --> 1 
 Char. 464: 0 --> 1 
 Char. 470: 0 --> 1 
Node 149 
 Char. 86: 0 --> 1 
