# Supplementary material for: A specimen-level phylogenetic analysis and taxonomic revision of Diplodocidae (Dinosauria, Sauropoda)
Source: PeerJ. 2015 Apr 7;3:e857. doi: 10.7717/peerj.857 (PMC4393826; doi:10.7717/peerj.857)
Supplement: Supplemental Information 9 — file for TNT [file peerj-03-857-s009.zip]

Archive with 1 entries (1 files):
- Diplodocid Matrix_TNT_U.txt
