# Supplementary material for: A specimen-level phylogenetic analysis and taxonomic revision of Diplodocidae (Dinosauria, Sauropoda)
Source: PeerJ. 2015 Apr 7;3:e857. doi: 10.7717/peerj.857 (PMC4393826; doi:10.7717/peerj.857)
Supplement: Supplemental Information 9 — file for TNT [file peerj-03-857-s009.zip › Diplodocid Matrix_TNT_U.txt]

xread
477 81
	Shunosaurus_lii 100100000???000?00?0000000000001?00000000000000?0?0?000000?00?000000?00?00000?0?00000?000?000000000100000000000?00?000000000000100000000000?0??00????0??0101??0000?000?1000??00?0000000?000?000000?00000??000?100???00?00011?000000001??1??0??1???0??1000000?1?00000?00?001000?000?000?000?00000000?000?0?10?1?000??00?0000?0000??0?000000?0000?0?0000000?00?0010?00?10?0?001000?00000000101??0…
	Spinophorosaurus_nigerensis 2??????????????????????0011?100?00?0??0????0??0???????0???0000110100100000?00001000000000010000001?????00?00???0???000?0001000011?001000010?0????????0000000000010010101000?000000111100001001000001000100100?000???0010000000010?1????0?0?0???0??????0??0?0?0001000000?0101?00001??0010000000??0?0?00?0000?00?0?0??0?0000000000?100?01000?10200000000000?003?000?0??1??11000011001…
	Omeisaurus 100101000???000?00?0000000000010?00101000000000?0?0??00000000010?0?0?00?10??10?000??0000??01000?0????0000000000?00?000000010002?11011110?00??????????0??0010100?00?102?1002000010?100??01000000100?00100??00??0?0???00100000?001011100000??00000??0??00100010000100000011101020?0?01000?0??0110000000000001000?0?0??0000000?00?0?00000010??000000?0000100???201000?0??100?001000?01010001?21?1000?21…
	Mamenchisaurus 1000010?????000?00?0010000100010??01010000000000001?0000010001000000000?010000?0?000?0000??100000000?0000?00100000000000001001211201111?01?3?0?00????0???01010???0?1000100100???00000?0?10000001?0?0000010000?1000000000?0?????1011200000000?0000?0000011001010010000000110102001001001000?00110000?001?00100003?0??0?0000000000?00000000??00?0?0?0000000??0?0100????0??100?0???01000?00?011??00…
	Jobaria_tiguidensis 100001?0000?000?00?0010000100?0?01010100???000000?0???00000000100000?00??0?0???0?01000??0???0????????0?00000??0?000000000000000?10010100010?1??0?????00?210000010?01?0?1002000000?0010010000110000?0010011001?000???100000001000??10?00000?0???0??0???000000?00111?000000011000000?0?00000?0?11?000?0000000?0??0?0??0000000100010010?00000?000000?000000000?0?1011000?????0??00????0?0101?1…
	Turiasaurus_riodevensis ??0?????0?????0?0???0?000?10??0??0?1??0??01??0????1????0??00??10?0?0?00?0??0??01101020??0?11000011?01???????1?0?0???000?0?1011???0?1??1??1??????????????????0???0??1?0?10?0??0??????1?0?1????00??0?????????????1?001001?1100?00???10?1000??0?????001???0??01010????00001011?10???????0100??0????0?0?????001????2?0???0?0000?????????????0??????00??????10????????????????????????????2?…
	Losillasaurus_giganteus_type ??????????????????????????????????????????????????????????????????001???????000110102?000011000011???????????????????????????0?01001011001??0????????0???1??010?0?01????0?0?1???0000?00010001?0??00?0000??????01????0????1????????10010001?0?0?0?????????00101011100110101110100010101100000???????010?0001?000210??0100000110010110001100?000000000?00??????0???????????????0????…
	Camarasaurus 10011110000?000?00?0010000100000010011001110000000100000000111101000100010000000001000000110000000001000000011000100000000101100110?0110010100000010000101001010100100?1002001?00000000011001000?00000100100100000000000000100010111000001000000000010101101000110001001012112100101011010002110010?00000010000000??0000000110?10010001100?010000?000001000000010100?00012000011000012100011000101…
	Amphicoelias_latus_AMNH_5765 ?????????????????????????????????????????????????????????????????????????????????????????????????????????????????????????????????????????????????????????????????????????????????????????????????????????????????????????????????????????????????????????????????????????????????????????????????????0?????????0?0????00000?1001?010??0100????????????????????????????????????????…
	Apatosaurus_grandis_YPM_1901 ????????????????????????????????????????????????????????????????????????????00??0010?0000010000000???????????????????????????1???????????????????????????????????????????????????????????????????????????????????000?????????????11100?00??0?0????001?101?01010?1000000001????????????????0?????010?0??????????0?0??0?000001?0010010?01100?010000000100110?01?001??0??000101001100…
	Dystrophaeus_viaemalae_USNM_2364 ??????????????????????????????????????????????????????????????????????????????????????????????????????????????????????????????????????????????????????????????????????????????????????????????????????????????????????????????????11???????????????????????1?????0??????????0???????????????????????????????????????????????????????????????????????????????????????????????10…
	Lourinhasaurus_alenquerensis_lectotype ????????????????????????????????????????????????????????????????????????????????????????????????????????????????????????????????110???????????????????????????????????????20?1?0???????????0?????????00?????????????????????????0111????????????00????0????10?0?1??????????1?20???????????0?011?0?0????000??0??1110?00?0000110010010001000?00000001???????????0???????00…
	Giraffatitan_brancai 20011100010?000?00?0010000100000?101110011100000011?000?00010100?000000?00?000?1?10020??0??100000011000000001100110001010010100112011110101?0?00?11001?01010100000?11201001100?00?1001121011100210??0?110?00??00????0000000010?11111001001?0?000000??0001001000112001111112012000101011000011110010?0000000?0??101110000100000010010000000?000001?1011011??03?011000??010200?010000012100?…
	SMA_0009 ????????????????????????????????????????????????????????????????????????????????????????????????????????????????????????????????1?011?1000?????????????????011?0?0?1?0?00?1010000?000??01??0?00100???001???????0????00??0100100?011??010??????10100??00???01??11110001100000?2??010?0?00000021??000?0020000?0??1?0??0?000?0?00011010?000010001001?100101????0??00?????021201001100010????021??010?1??1…
	Brachiosaurus_altithorax 20??11?0????????0???0??00110??10?1?1??0???????0???1???????0?0?10?0???00?0??0??01??102???????00??????????????????1100000?001?10??12??1???????????????????????????0????0???????????????11??????0??????0???????????????0??????????1??11001000?0?0????????001?01000112000011112012000101011000?121?0000?00?0000?0??0?0????0000000001?0100010?0?????????????1???????????????????????????00?…
	Australodocus_bohetii_type ?????????????????????????????????????????????????????????????????????????????????????????????????????????????????????????????1??120?1?01100??0???????????????????1?11111001101??0?0111111000010??????????????????1???????0??????????????????????????????????????????????????????????????????????????????????????????????????????????????????????????????????????????????????????????…
	Ligabuesaurus_leanzai ????????0?????0?0?????????????????????????????????????????????????????????????????????????????????????????????????000001001010?212???100000?1?????????????????????????????200???0??0010?01000001?0?0010???000?0?1???0????????????11200101??0???1??1???00?001?00??2????0?111?12???000001?0?????????????????????????????????????????????????????????????????????????????001201?100011??????…
	Isisaurus_colberti ?????????????????????????????????????????????????????????????????????????????????????????????????????????????????????????????0?1120?0100000?0????????????1??01??10?000?1010?????0?000?0?01000000?0?00000??000?001???0???0001000??112001010?1????1?0??10?0001000111000000010??2??00??????0???0200???000?000?????3?0??0000000?000100101000010101021010000?1?????01100???1???00?10000100??????0…
	Haplocanthosaurus_priscus ?????????????????????????????????????????????????????????????????????????????????????????????????????????????????????????????0?1110?0100?00?0????????????1?0101100?00011001001??1??01?0?00101001?0?0000?1?00??10????011??0?????0111001100??01000110??0101001010110000011011101000101001000000111000?000?1010000001000000000000010011000000?000000?100001????1001??00??0?0200?01100001…
	Limaysaurus_tessonei ????????????????????1?00000101010001101?????1?00201?0020000211010000?11?00?010011?010000?000100101?0?1?????????????0?01?1?1110?11100000000??0????????????2?1110000?000?100101???0000000100100001?0??1000??000?000???011??00??0?1??11?1?100?1???0001???0??001010?10000010?10??0?1?11?11??01?0???????001001011?10001???0?1?0??11110010100000?0020?0?100?01111??101??????121?11?020100002????…
	Cathartesaura_anaerobica ?????????????????????????????????????????????????????????????????????????????????????????????????????????????????????????????0??11000?00????0?????????????????????????????1010????0?0?0100000001?0??1010??000?1?0???0??????????????????????????????????????????????????????????????????????????????001?0001?010000???001100??1111?1?10?000?002010?000?1??????0????????121011??2??00???…
	Zapalasaurus_bonapartei ????????????????????????????????????????????????????????????????????????????????????????????????????????????????????????????????1???01?0????0???????????????1?0?00?00??10????0???????????0??00???0??1???0????????????????0??????????????????????????????????????????????????????????????????????????11????1????000??10?10?0???0??0?010??00?102000?101001???????????????????????????????…
	Nigersaurus_taqueti 01122000?01?1?0?01?01000000101010?011011?01?11??201?00200002??010?0001?1?0?0101110110101100110?1??10?1?020101121201010111011100111000100010?0????????????1?11100000111?1002010?00?0?01112000000110?01000?1001?00????0010000?10?1??1111110??0?1???0????0??00101001100011?0?0?000?0?11111001?????????111???????1?000???0??????1101?0?01001?0?102??0?10?????10???????????120010?0201000???????…
	Demandasaurus_darwini 0?12??0???????????????????????????????????????????????????????????????????????????????????????????????????0????0?2???0011?111???11?00?000????????????00?12??1?0?00???0????10?0??????0?01100000???1??1??0??0?1???????01100000000???111???0??0?0?????????????101??10?001???101000?111111???2?????????1112?001?0100?0??0001100?11?100100010011113010?1?1101?????0???000?????????????????????…
	Amphicoelias_altus_AMNH_5764 ?????????????????????????????????????????????????????????????????????????????????????????????????????????????????????????????1??????????????????????????????????????????????????????????????????????????????????????0?????????????1?001000?0?1????????0????1000111001000110000000100010001???????????0????????????????????????????????????????????????????????????????????????????…
	Dicraeosaurus_hansemanni 0111?0111110??110?0?1?00011000101000??0???????11????????01101111010010100111110000000010?012111000101?11110???111110101111001100100010000100?011????0??102000001000000?2110?00011?0000101000100000?000001000001001110110100000?10100011010100000?00101?00100?11110001010010000?10100001012?0010?010001100011?11110??0001100011010111001100?013000?000001010?00000?1011011200000000100?…
	Brachytrachelopan_mesai ?????????????????????????????????????????????????????????????????????????????????????????????????????????????????????????????1??1000010000???1??????????????0?01?00000?11110?00?1?100?00??00100000?001000?000010?1100010?0?????10?0001101??000?0?00101?00100?10110001010010100?10100001002????0?010????????????????????????????????????????????????????????????????????????????????????…
	Amargasaurus_cazaui ????????????????????1?00011000000000?00???????0?????????111111010100101001111000100000??00?2111011?0?????????????????????????1001?00000000?0?0?1??????0?02??0001000000?21111000?1?0001111?100000?0?00000??000?000010011?00?0????0?0001101?1????0?01001??0100??1??100?010010000?1010?001012??21??0??0010???1????01???0??1?????10?0??????0?0??10?1???0???1???????????????1??0???0?0?????????0…
	Suuwassea_emilieae_ANS_21122 0111?00?0????????????????0???0??0100??0??????1??1000?1?10111101101001001011?110000002011010?1?????11???1110???11?2?????1110011?011011100010?11?11?1?0000020101010000010110?001?0011011101000010?000?0?????????1011110110010??00?111100?0??????001111000???????????????????????????????????002??????????10??????1110?1???????????????????00?113010????0???00????0??????011100101100…
	Apatosaurus_ajax_YPM_1860 ????????????????????????1????01?010??????????1??1101?111???1??0?0?00100010?010011010200101??1?0??????????????????????????????1??110?0110010??1????????????????????010000101101?00000100121101000?00001100000?100110001110001001?011?0010?0?0?1?010101?0???0110???0?11???01??1100??10?11??100???1010100?1001?0011110?01?01?0111111010001000?010000000?0?????????0?11???0102001?0010110…
	Apatosaurus_laticollis_YPM_1861 ?????????????????????????????????????????????????????????????????????????????????????????????????????????????????????????????1?21?0?011001????????????????????????????????1101?01000?????1?01000?????10000??????????0??1??11?1?????????????????????????????????????????????????????????????????????????????????????????????????????????????????????????????????????????????????…
	Brontosaurus_excelsus_YPM_1980 ?????????????????????????????????????????????????????????????????????????????????????????????????????????????????????????????1?11?0?0110?0???0??????????????10????11?001??1101??0000100021?01000?000?0101?00??011000011110010012011?001000?010001?001000000100001100100001011001011001?1010111?1010010?10012?011110?0100110111111010001110?0100?0?00001?????01?0?10???0101000111…
	Brontosaurus_amplus_YPM_1981 ??????????????????????????????????????????????????????????????????????????????????????????????????????????????????????????????????????????????????????????????????????????????????????????????????????????????????????????????????1??0?0???0?1?0???????????1?????1000????????0??????01????01???1???????1??1?????110?01?01?0?????????0????0?????????????????????0?01???????0??????0…
	Apatosaurus_louisae_type 011220?10010111011011011101??010010?1101??0111001100?111011100010?00100000001001001010110100100001??011???????1?1?????11110011111?0?01100101?0?1?0001?00?11110?00100100110210??00000100121111000?100000010001000110001111111?112001?0010001001110?00111000011000110010000101010101100111011101?0???0001110130?11?1000010110101111010010000?010000000000101112000011000011100110001110?…
	Atlantosaurus_immanis_YPM_1840 ?????????????????????????????????????????????????????????????????????????????????????????????????????????????????????????????1?21??????0?0???1?????????????????????10?00?01?0????0?0000121?1?0???0??0110??00???10?00???1?101000??11?00?0????1??0??00100?????????????????????????????????????????????????????????????????????????????????????????????????????????????????????????…
	Elosaurus_parvus_CM_566 ?????????????????????????????????????????????????????????????????????????????????????????????????????????????????????????????1??1?0??10000???0??????????????????0?100?0100????????001000?100?00?????1????????????????11?0?????????0??0?000?0?0?????????????0?100?00000?0?????0???0100100??0???????????????????????????????????????????????????????????????????????????0012000001001????…
	UW_15556 ?????????????????????????????????????????????????????????????????????????????????????????????????????????????????????????????1?11?0?1110010?10???????????1?0101000000001001101?00010101021011000?0??1?1001???001010001110001101?111?00?00??01000111110001??10000111010010??1101?101?0100?1???1??01001011001?001101000100110111111010000110?01000000000???????1?0?11???0112000??100??0?????020?00011101…
	Apatosaurus_minimus_AMNH_675 ?????????????????????????????????????????????????????????????????????????????????????????????????????????????????????????????????????????????????????????????????????????????????????????????????????????????????????????????????????????????????????????????????????????????????????????1???2?1010???????????????????????????????????????????????????????????????????????????????…
	Eobrontosaurus_yahnahpin_Tate-001 ?????????????????????????????????????????????????????????????????????????????????????????????????????????????????????????????1?211?11110010?00???????000020010001?10?????????100?????????1???00?????????1?????0111000??1?10??0????1??0?0?0?0?1?0?0100??????1?00??1001???11110?101110010001000???????10?1???????1110??0001?01111100100?1110?01?000?100001??????????????0012000…
	NSMT-PV_20375 ?????????????????????????????????????????????????????????????????????????????????????????????????????????????????????????????1?21?01011?000100???????????1?01?0010110000102100?1001011112101100000010?101?00101111000??1000110021?1?0010000010001010100001010100111010000101110001100111010001100100001010110011?100000011011111101000011100100000100001????00?0?11???0100001001001102100????????…
	LACM_52844 ????????????????????????????????????????????????????????????????????????????????????????????????????????????????????????????????110?001?????????????????????1110??????0?????0?????001?0??1?1???????????????????0????0?1111?1?01????????????????????????????????????????????????????????????????????????0001????0110?0??0110??1?1????????10?1100000?0?0????????????????????????????????????02010001??…
	AMNH_460 ?????????????????????????????????????????????????????????????????????????????????????????????????????????????????????????????1??1?0?0110?1???1??????????????101???01?001002001?0000000012100?000?0?00?10?0001?01?10001110011?00?011??0100??00100000?1000?0?100?011101???0??0?11?01?00???????0??????0?0?11?11??11?10?0?001?01?111??100??110?0????0?0???0?????0??????????????????????10?????????????????…
	CM_3378 ????????????????????????????????????????????????????????????????????????????????????????????????????????????????????????????????1?0?0??0??????????????????????1??????0?????0?1????0????????0?????1????0???????????????????1??1?2??1??????????111?????1?????11????10?1????????0??????0?????1??????????0?1?013?????10?0?0????????11010????0100100000100001011120??0????0?????????????????????????????????…
	FMNH_P25112 ?????????????????????????????????????????????????????????????????????????????????????????????????????????????????????????????1?????????????????????????????????????????????????????????????????0??????????????011?000??????????21011?010000000000?10?000010100001110?000011101010?10?1?001??011?0100101010120011?10010001?0111111011?00110?0100000000001????01000?1??0?????????????????????????????…
	ML_418 ????????????????????????????????????????????????????????????????????????????????????????????????????????????????????????????????11???1????0??????????????????????????0?100?0??????0??????????????0?????????????????????0?100?0????1??0?0?0?0?0????????????01?0?????01?01?10?0??1??0001100?1?????????????????????????????????????????????????????????????????????????????????????????????????????????????…
	SMA_0087 ?????????????????????????????????????????????????????????????????????????????????????????????????????????????????????????????1??????????????????????????????????????????????????????????????????????????????????????0?????????????11?0100010?0????????1001010100111011010110001011100110010001??010010?10013000111000100110101111111000110?0100000000001????1000000001????????????????????????????????…
	Supersaurus_vivianae_BYU+ ?????????????????????????????????????????????????????????????????????????????????????????????????????????????????????????????1?11?011001?0???0???????????????????1011101002100011?11?112?000?10?????????????????????0????1????????1??00000?000?0?10??0000011100111011?00111002011100011000???1??111010?1101?1011110??100110?1111101001010101100000101001?????0????????011201001101000…
	WDC_DMJ-021 ???????????????????????????????????????????????????????????????????????????????????????????????????????????????????????????????111011?01?0?????????????????01??1?1?1?2?10021101110111??2?0?0110??????010?????????????????1????????11000000?0?0?0?10???00??111001121011??111002011110011000111???11?010?1101?0011110?000011011111101001010101100000101001?????01001000??????????????????????????????…
	Dinheirosaurus_lourinhanensis_ML_414 ?????????????????????????????????????????????????????????????????????????????????????????????????????????????????????????????0??1?111?00??1???????????????????????????????2000?11?11????20?1?10110?000100?011?01????00???10010??011??11000?000?0010??00000111101111110001110??01111001101?111????????0?0????????011?????????????????????01????????????????????????????????…
	Kaatedocus_siberi_SMA_0004 00122001010?1?11011110001?0?100101011?0????0111211011101011111101110000111101000012011001011110101?0???1000?1?1011???????1???1?11?0110000102000100000????0?00000101111110020000001111110200001010011011001010011111100100100100?????????????????????????????????????????????????????????????????????????????????????????????????????????????????????????????????????????????????????…
	Tornieria_africana_holotype ???????????????????????????????????????????????????????????????????????????????????????????????????????????????????????????????????????????????????????????????????????????????????????????????????????????????????????????????????????????????????????????????????????????????????????????0???????????0?01????2111????0110??????????????11???????????????????????????0110010011001…
	MBR_skeleton_k ??????????????????????101?1??00?0?0???????????????????????1111110????0011000101101001011101?1?0????0????????????????????????????1?1?1??0?????????????????????????????2??00?011??????????1??0????????????????????1100?????1??????????00?0??????????00????????????????????????????????????????????????????????????????????????????????????01010?010?0??0?1??????????????011001?011?01??1001?110000…
	Diplodocus_longus_YPM_1920 ?????????????????????????????????????????????????????????????????????????????????????????????????????????????????????????????????????????????????????????????????????????????????????????????????????????????????????????????????????????????????????????????????????????????????????????????????????????????????11??????????????????????111021101100001??????0?0???????????????????…
	Diplodocus_lacustris_YPM_1922 ????????????????????????????????????????????????????????????????????????????????????????????????????????????????????10111?001????????????????????????????????????????????????????????????????????????????????????????????????????????????????????????????????????????????????????????????????????????????????????????????????????????????????????????????????????????????????????…
	Diplodocus_carnegii_CM_84 ?????????????????????????????????????????????????????????????????????????????????????????????????????????????????????????????1111?1?11000111?0???????101201010??0010010100200???0011100120001101?0010100001110110100011001001002111?0010000011001?11101011011101121110000111111011001111111?011?1111000011141012111?11101111111110100111011???1?001??????????0?0?00???011101000100100…
	Diplodocus_carnegii_CM_94 ?????????????????????????????????????????????????????????????????????????????????????????????????????????????????????????????1?111111110011??0?????????????????0??1??10?002000??0011100120101101000?010010??10?101000????1??????111100100??0?0?0011??010???1110?121110??01?1?11?11001111111??1101111000011141012111111101111111110100111011102110?100101????4000010001011101011100100…
	AMNH_223 ?????????????????????????????????????????????????????????????????????????????????????????????????????????????????????????????1???????????10??????????????????????????????????????0??1?0??????????0???????0?????1?100??????????????1??0100100?1?0???1??00?101??0112111000011?????110000111?1??1??1111001011141012?111111011111111101001010111021111110011????40000?011111?1010001111???????????????????…
	USNM_10865 ?????????????????????????????????????????????????????????????????????????????????????????????????????????????????????????????1????????????????????????????????????????????????????????????????????????????????01?1000??????????2111??010??001?001?11100??1010001111?10000111?1101?00??11111001???11100?011141012?111111011111111101001?1011102111?1110111???4000000111011101000101100?????0110000?10…
	DMNS_1494 ?????????????????????????????????????????????????????????????????????????????????????????????????????????????????????????????1?11?1?1100010??0????????????????????????0???200???001110012000?101?0?10010?0110?01?10001100?001002111??0?0???01?001?111000?10100011110??00?1?1?11?1?0??111????011?1111000011141012?111111011111111?010?1?10111021?1?110011????40000?01?1???????????????????????????????…
	AMNH_969 001220?10010??11??011??11010001?0?0?1101?10011111100111101??10100000?00010?0?01???002???1??11?00??1001?10001?11121?1101111001??11??1??0????????11111011?11????0?1?????????????????????????????????????????????????????????????????????????????????????????????????????????????????????????????????????????????????????????????????????????????????????????????????????????????????????????????????????…
	CM_11161 011220?1001011111101101110100010011?11011001110111001111001101100?01?000100010100110201010111100001?01110001111021?1101111001?????????????????????????????????????????????????????????????????????????????????????????????????????????????????????????????????????????????????????????????????????????????????????????????????????????????????????????????????????????????????????????????????????????…
	CM_3452 0012201101101111111110111?10001001111101110111021?011111011111101010000?101010100110200000111100001001?10001??1011?1101111001??11?11101001?20?011?0?0?0?10?01000?0?001010020?100??1111002010?1?????????????????????????0?1?????????????????????????????????????????????????????????????????????????????????????????????????????????????????????????????????????????????????????????????????????????????…
	USNM_2672 011220?10010111111011011101??01001?11101110111011100111100?1?1100001000?101??????1?02?1110?1110000?001?1000111102111101111001??????????????????1100?0????????????????????????????????????????????????????????????????????????????????????????????????????????????????????????????????????????????????????????????????????????????????????????????????????????????????????????????????????????????????…
	WDC-FS001A ?????????????????????????????????????????????????????????????????????????????????????????????????????????????????????????????????????????????????????????????????????????????????????????????????????????????????????????????????????????????????????????????????????????????????????????????????????0?????????1?10??1?0?????1111?11????1100100000100001??????0?0???11?????????????????????0100001??…
	Galeamopus_hayi_HMNS_175 ????????????????????1?111?1?0010?111??0????????????????????2?10000101001110010010110101111101?000010?????????????????????????1??1?1?10010111?1???????????1??10???010100100200?????1111112001?001?0?0?11000110011?1000??00100100?111??0?0??????001?11?00??1?1?????????????????????1???????????1??11??????111??012?11???1?1?1?1???????????1101100?001010010?????????????0111010011001002…
	SMA_0011 0112201100111111111110111?101010011?1101?100111111001111011210101?1010011000100111002010111?1100011001?10001111011?11011110011?111111101010210111111001?22111001111011010020000000111001210100110000111000111011010000100100100?1011?0?0?0?0??0011110?1?1101?101110010??1?010110010?0100?0001?????????????????????????????????????????????????????????????????????????0111010?11?0100????102?100001111…
	Seismosaurus_hallorum_NMMNH_3690 ?????????????????????????????????????????????????????????????????????????????????????????????????????????????????????????????1??????????????????????????????????????????????????????????????????????????????????01000?????????????11?0100100???1?1?11000?1010001121110000111?1101100011110?0?1??1111001??1141?1??111111011111111101001110111021110110?11?1??4??0011???????????…
	Barosaurus_lentus_YPM_429 ?????????????????????????????????????????????????????????????????????????????????????????????????????????????????????????????1?111111001111?01????????????????????11??0?00210010001111122011?102000101011011101111001110?1??????111100100??0?1?010111?00?101110012111???0111110011000010001?1???111100?0111?0112111?110011111111001001010101031??0100101?1???00000010?????0??00?0????…
	Barosaurus_affinis_YPM_419 ????????????????????????????????????????????????????????????????????????????????????????????????????????????????????????????????????????????????????????????????????????????????????????????????????????????????????????????????????????????????????????????????????????????????????????????????????????????????????????????????????????????????????????????????????????????????????…
	AMNH_6341 ?????????????????????????????????????????????????????????????????????????????????????????????????????????????????????????????1?11?1?1000110200????????????????????11120100210???0011111120111102?0010101?011101111001??0?10010?3111??010000010001?11100011011101121110001111010011000110101?0110?11100101?131112?11011?0111?1111?0100?11010103100?100101????30??0?????011001000101100?????10110001???…
	AMNH_7530 00?22?0?????????0???1??01?0??0?1010???0?????11??1?01?1?1????10??1?10000?11?0??0??1?01?101???110???????????0????????????1110?11?11?011000010200?1?00?000?100000?01011110100200???011111102000?101?0??0?10?10100?1111100100100100??????????????????????????????????????????????????????????????????????????????????????????????????????????????????????????????????????????????????????????????????????…
	CM_11984 ?????????????????????????????????????????????????????????????????????????????????????????????????????????????????????????????1?111111000010??0????????????????????11?211002100??001111022010?1???0?101?000111011?10?11100100100???11?0?0?0?0?100?0????????01100111111000110011001100011010????????????????????????????????????????????????????????????????????????????????????????????????????????????…
	AMNH_7535 ?????????????????????????????????????????????1??100111??????????????????????????????????????????????????????????????10????0?11?11?11100001020?????0?000?200001001011120100200???0011110020?0110??????????????????????110?1???????????????????????????????????????????????????????????????????????????????????????????????????????????????????????????????????????????????????????????????????????????…
	Cetiosauriscus_stewarti_NHMUK_R3078 ??????????????????????????????????????????????????????????????????????????????????????????????????????????????????????????????????????????????????????????????????????????????????????????????????????????????????????????????????1?0??????0?1?????????????100???00000?????1010?0??1????????????010?00?1001?000001001?00000?0000?001?00000?01000000000000?????000000110???0…
	Dyslocosaurus_polyonychius_AC_663 ?????????????????????????????????????????????????????????????????????????????????????????????????????????????????????????????????????????????????????????????????????????????????????????????????????????????????????????????????????????????????????????????????????????????????????????????????????????????????????????????????????????????????????????????????????????????…
	SMA_O25-8 ???????????????????????01?1??00?011???0??????1??????????01?1?1?0111000?011101101011020011?1?110100?1????????1????????????????????????????????????0000????????????????????????????????????????????????????????????????????????????????????????????????????????????????????????????????????????????????????????????????????????????????????????????????????????????????????????????????????????????????…
	SMA_D16-3 ???????10?????11??1?????????????????????????????????????????????1?100??01110100011?010101?1??10100?0???1000????0???????1110?1????????????????????????????????????????????????????????????????????????????????????????????????????????????????????????????????????????????????????????????????????????????????????????????????????????????????????????????????????????????????????????????????????????…
	CM_11255 001220?1???0111110111???1????0?0????11?1?10111121?00?11????????01?10?0???0??001101102000110?110101???1?1000111001?1111?111001?????????????????????????????????????????????????????????????????????????????????????????????????????????????????????????????????????????????????????????????????????????????????????????????????????????????????????????????????????????????????????????????????????????…
	USNM_2673 011?20110111??1101011?1111101010010??101??00?1111?0?11010011001?1000?00?0000101?11102011101?1?01??1????1000111??21?????111001????????????????????????????????????????????????????????????????????????????????????????????????????????????????????????????????????????????????????????????????????????????????????????????????????????????????????????????????????????????????????????????????????????…
	BYU_1252-18531 ?????????????????????????????????????????????????????????????????????????????????????????????????????????????????????????????111110?111001121????????00?2201101010000001002101?00010110221011000?00010101000?1011100001110011012011100?00?0010001?1110001101110011111?010111111?10100100??000?0????000?1001?0?11?10?01?01?0111111010001000?010000?10?0?1???????0?1????010200111111010???????????…
	Leinkupal_laticauda_MMCH-Pv_63-1 ?????????????????????????????????????????????????????????????????????????????????????????????????????????????????????????????????????????????????????????????????????????????????????????????????????????????????????????????????????????????????????????????????????????????????????????????????????0?0101?1??2?1???000101??111??1???????????????????????????????????????????…
;
ccode + 1 48 49 55 60 111 113 140 153 184 258 267 282 360 379 380 387 395 402 414 427 430 466 ;
proc/;
